# Supplementary material for: LinkedSV for detection of mosaic structural variants from linked-read exome and genome sequencing data
Source: Nat Commun. 2019 Dec 6;10:5585. doi: 10.1038/s41467-019-13397-7 (PMC6898185; doi:10.1038/s41467-019-13397-7)
Supplement: Supplementary file 4 — Supplementary Data 1 [file 41467_2019_13397_MOESM4_ESM.xlsx]

## Sheet: Supplementary Data 1
Supplementary Data 1. Simulated SVs in the WGS data set
CHROM1	BREAKPOINT1	CHROM2	BREAKPOINT2	SIZE	SV TYPE
chr1	12168	chr1	65353	53185	DUP
chr1	1285952	chr1	1568639	282687	DUP
chr1	2588420	chr1	2685717	97297	DEL
chr1	12973897	chr1	13026872	52975	DEL
chr1	16881217	chr1	16982858	101641	INV
chr1	21159598	chr1	22317477	1157879	DEL
chr1	24258105	chr1	24309625	51520	INV
chr1	25592201	chr1	25652898	60697	DUP
chr1	26922422	chr1	30912281	3989859	DUP
chr1	34300527	chr1	34562883	262356	INV
chr1	37676142	chr1	39978146	2302004	INV
chr1	42456474	chr1	42698930	242456	INV
chr1	45754614	chr1	46970327	1215713	INV
chr1	48619464	chr1	49472930	853466	DUP
chr1	51228232	chr1	51330314	102082	DUP
chr1	56832978	chr1	58580980	1748002	DEL
chr1	60115344	chr1	60744795	629451	DEL
chr1	63706314	chr1	64391417	685103	DUP
chr1	66024871	chr1	67272122	1247251	DUP
chr1	69200819	chr1	69393113	192294	INV
chr1	71979911	chr1	72355701	375790	INV
chr1	73659911	chr1	74913148	1253237	DUP
chr1	76923722	chr1	77469864	546142	INV
chr1	78710023	chr1	79312202	602179	DUP
chr1	81408417	chr1	82597797	1189380	DUP
chr1	83651653	chr1	83806851	155198	DUP
chr1	86215214	chr1	86397402	182188	INV
chr1	90026724	chr1	90213131	186407	DUP
chr1	91678052	chr1	91766900	88848	DUP
chr1	93362327	chr1	94258274	895947	DEL
chr1	96708011	chr1	96847184	139173	DEL
chr1	99056238	chr1	99855754	799516	INV
chr1	102094889	chr1	103821945	1727056	DEL
chr1	105313617	chr1	105387323	73706	DUP
chr1	108767062	chr1	108818962	51900	DUP
chr1	110223749	chr1	110288523	64774	DUP
chr1	112697768	chr1	112767700	69932	INV
chr1	113887448	chr1	114043396	155948	INV
chr1	115692201	chr1	116679461	987260	DUP
chr1	119395914	chr1	119565390	169476	DEL
chr1	120669627	chr1	120757865	88238	DEL
chr1	142690734	chr1	142814217	123483	DEL
chr1	143871684	chr1	143922485	50801	DEL
chr1	145000457	chr1	145136899	136442	INV
chr1	146148887	chr1	146217417	68530	INV
chr1	147428733	chr1	147479143	50410	DEL
chr1	148543881	chr1	148595884	52003	DUP
chr1	149607249	chr1	149747977	140728	INV
chr1	152186672	chr1	152462850	276178	DEL
chr1	155183193	chr1	155597679	414486	INV
chr1	158238337	chr1	158926871	688534	DUP
chr1	160757166	chr1	161412267	655101	INV
chr1	162708289	chr1	162778260	69971	INV
chr1	164260059	chr1	164432384	172325	INV
chr1	165942495	chr1	166212918	270423	DUP
chr1	169224477	chr1	171048418	1823941	DEL
chr1	172952018	chr1	174203015	1250997	INV
chr1	176225978	chr1	176610203	384225	DUP
chr1	178285232	chr1	178747360	462128	DUP
chr1	180669973	chr1	180838135	168162	INV
chr1	184815677	chr1	184974818	159141	DUP
chr1	186610544	chr1	187314485	703941	DEL
chr1	189439477	chr1	192473218	3033741	DEL
chr1	193689036	chr1	194241987	552951	INV
chr1	195896192	chr1	196191953	295761	INV
chr1	197501624	chr1	197677672	176048	DEL
chr1	198993537	chr1	199439787	446250	DEL
chr1	200767509	chr1	200884083	116574	DEL
chr1	206076098	chr1	206129664	53566	DUP
chr1	207702626	chr1	207906103	203477	DEL
chr1	209454585	chr1	210090919	636334	INV
chr1	212471554	chr1	213024239	552685	INV
chr1	215042767	chr1	217864913	2822146	INV
chr1	219630733	chr1	220039700	408967	DEL
chr1	221169358	chr1	222662037	1492679	INV
chr1	223726382	chr1	224121055	394673	INV
chr1	227395781	chr1	227685664	289883	INV
chr1	228745730	chr1	230432974	1687244	DUP
chr1	235546672	chr1	236877337	1330665	INV
chr1	239787505	chr1	242211741	2424236	DUP
chr1	243231762	chr1	244704834	1473072	INV
chr1	245982773	chr1	246138790	156017	INV
chr1	247280501	chr1	247335049	54548	DUP
chr1	248614467	chr1	248665824	51357	DUP
chr2	800607	chr2	1103908	303301	DEL
chr2	2262296	chr2	3638770	1376474	DEL
chr2	4691944	chr2	4785867	93923	DEL
chr2	10945093	chr2	11136987	191894	INV
chr2	12632759	chr2	14642384	2009625	DUP
chr2	16412195	chr2	16776842	364647	INV
chr2	18166328	chr2	19212687	1046359	INV
chr2	22383646	chr2	23211684	828038	DUP
chr2	27582095	chr2	27763264	181169	DUP
chr2	29316916	chr2	29896340	579424	INV
chr2	31129129	chr2	31801774	672645	DUP
chr2	33094230	chr2	34799268	1705038	INV
chr2	36216927	chr2	36341708	124781	DEL
chr2	37721679	chr2	40463004	2741325	DUP
chr2	41742727	chr2	43218689	1475962	INV
chr2	45289832	chr2	48783204	3493372	DEL
chr2	49866271	chr2	53626654	3760383	DUP
chr2	55967036	chr2	56891280	924244	DEL
chr2	58609107	chr2	59784850	1175743	DUP
chr2	61155971	chr2	62207369	1051398	DEL
chr2	66191548	chr2	66619419	427871	DUP
chr2	69231817	chr2	70657594	1425777	INV
chr2	72141748	chr2	72296197	154449	DUP
chr2	74022173	chr2	76527153	2504980	DUP
chr2	79334587	chr2	81579114	2244527	INV
chr2	83317458	chr2	83996128	678670	DUP
chr2	85021468	chr2	85711299	689831	DUP
chr2	86884059	chr2	86952138	68079	DUP
chr2	87967989	chr2	88022206	54217	DEL
chr2	89031345	chr2	89335522	304177	INV
chr2	90375621	chr2	90430925	55304	DUP
chr2	91597206	chr2	91649185	51979	DUP
chr2	96087539	chr2	96138320	50781	DEL
chr2	97885705	chr2	97938776	53071	DUP
chr2	99864866	chr2	100706468	841602	DUP
chr2	102365525	chr2	103185854	820329	DUP
chr2	106203524	chr2	106749834	546310	DUP
chr2	107806231	chr2	108456074	649843	INV
chr2	109730007	chr2	109924410	194403	DEL
chr2	110987223	chr2	111037766	50543	INV
chr2	112040058	chr2	112095287	55229	DEL
chr2	113124268	chr2	113175686	51418	DUP
chr2	114216394	chr2	114277253	60859	INV
chr2	116245279	chr2	116807808	562529	INV
chr2	118217676	chr2	118411846	194170	DEL
chr2	119655487	chr2	120945723	1290236	DEL
chr2	122772357	chr2	123104832	332475	DUP
chr2	124388476	chr2	124898322	509846	DUP
chr2	126175376	chr2	126937119	761743	INV
chr2	128546607	chr2	129617821	1071214	DUP
chr2	130800173	chr2	130851709	51536	DEL
chr2	131981681	chr2	132032618	50937	DEL
chr2	134059659	chr2	134223612	163953	INV
chr2	135410835	chr2	135586368	175533	DEL
chr2	137575266	chr2	138242427	667161	DUP
chr2	140637440	chr2	142721822	2084382	DEL
chr2	143765794	chr2	144423319	657525	DUP
chr2	147166890	chr2	148488818	1321928	INV
chr2	150805322	chr2	152436590	1631268	DUP
chr2	153865214	chr2	154721635	856421	DEL
chr2	155811942	chr2	156301292	489350	DEL
chr2	157852370	chr2	158225930	373560	INV
chr2	159381428	chr2	160150345	768917	INV
chr2	161570143	chr2	161626995	56852	DUP
chr2	164978450	chr2	166344247	1365797	DEL
chr2	167359645	chr2	167849397	489752	DEL
chr2	169726819	chr2	170107081	380262	DUP
chr2	173054357	chr2	173183321	128964	INV
chr2	174392666	chr2	174564889	172223	DUP
chr2	175585032	chr2	176350629	765597	DEL
chr2	178840052	chr2	179520380	680328	DEL
chr2	181701522	chr2	182890646	1189124	DEL
chr2	184453675	chr2	185813231	1359556	DEL
chr2	187817905	chr2	188989013	1171108	DUP
chr2	193135283	chr2	194079285	944002	DUP
chr2	195928701	chr2	197389771	1461070	DEL
chr2	198500243	chr2	198552625	52382	DEL
chr2	201548092	chr2	202456801	908709	DUP
chr2	205632735	chr2	205857054	224319	DUP
chr2	207776649	chr2	208475237	698588	INV
chr2	209994849	chr2	210197883	203034	INV
chr2	211624586	chr2	211848817	224231	DUP
chr2	214432667	chr2	215552499	1119832	INV
chr2	217091999	chr2	217189003	97004	DUP
chr2	218541001	chr2	220797624	2256623	DEL
chr2	222853221	chr2	223015320	162099	DUP
chr2	226386054	chr2	227334905	948851	DEL
chr2	229435064	chr2	229622431	187367	DUP
chr2	231202943	chr2	232689204	1486261	DEL
chr2	234470336	chr2	234632709	162373	DEL
chr2	235664911	chr2	235800078	135167	DEL
chr2	237295047	chr2	237346500	51453	INV
chr2	239626916	chr2	239789394	162478	DUP
chr2	241489092	chr2	241617046	127954	DEL
chr2	242706467	chr2	242950646	244179	INV
chr3	176852	chr3	853891	677039	DUP
chr3	2049040	chr3	3174063	1125023	DUP
chr3	4299360	chr3	4406738	107378	INV
chr3	6360956	chr3	8375907	2014951	DUP
chr3	10339926	chr3	12070302	1730376	DUP
chr3	15230269	chr3	16723342	1493073	DUP
chr3	17900124	chr3	18559597	659473	INV
chr3	19899310	chr3	20303313	404003	DUP
chr3	22028467	chr3	22096264	67797	INV
chr3	24131816	chr3	24325162	193346	DEL
chr3	26428835	chr3	28104551	1675716	DUP
chr3	30454689	chr3	33716518	3261829	DEL
chr3	36210372	chr3	38123362	1912990	INV
chr3	40944304	chr3	40997844	53540	INV
chr3	42838902	chr3	43107280	268378	DUP
chr3	46193176	chr3	46825141	631965	DEL
chr3	48254237	chr3	51011970	2757733	DUP
chr3	53399712	chr3	54428984	1029272	INV
chr3	57363286	chr3	58800628	1437342	DUP
chr3	62835097	chr3	63122915	287818	DEL
chr3	64805484	chr3	64966105	160621	DEL
chr3	67315386	chr3	67865107	549721	DUP
chr3	74501557	chr3	75172336	670779	DUP
chr3	77813570	chr3	78729815	916245	DEL
chr3	80925635	chr3	81101605	175970	INV
chr3	83087570	chr3	83854312	766742	DUP
chr3	86068336	chr3	89396385	3328049	INV
chr3	90455853	chr3	93509698	3053845	DEL
chr3	95521959	chr3	97318145	1796186	DEL
chr3	98992120	chr3	100291876	1299756	DUP
chr3	101934781	chr3	102941433	1006652	DUP
chr3	105016738	chr3	105307107	290369	DUP
chr3	106697636	chr3	107413294	715658	INV
chr3	108470295	chr3	108921175	450880	INV
chr3	110163051	chr3	110739479	576428	DUP
chr3	111881912	chr3	112747613	865701	INV
chr3	114001042	chr3	115924447	1923405	DEL
chr3	118636626	chr3	118722054	85428	DEL
chr3	120093536	chr3	120296533	202997	DEL
chr3	121653834	chr3	121762824	108990	DEL
chr3	124508715	chr3	125657803	1149088	DUP
chr3	128673281	chr3	128807719	134438	DUP
chr3	130348121	chr3	131127847	779726	INV
chr3	132527010	chr3	132665591	138581	DUP
chr3	134273378	chr3	134745409	472031	DUP
chr3	135947894	chr3	136199227	251333	DEL
chr3	137354923	chr3	138863122	1508199	DEL
chr3	141478961	chr3	142011406	532445	DUP
chr3	145179134	chr3	145646887	467753	INV
chr3	146679416	chr3	146826976	147560	INV
chr3	148021534	chr3	148148560	127026	INV
chr3	150334021	chr3	150537779	203758	DUP
chr3	152312417	chr3	152955786	643369	DUP
chr3	154631128	chr3	154838629	207501	INV
chr3	155998611	chr3	156599748	601137	DEL
chr3	157740541	chr3	158357077	616536	INV
chr3	160040978	chr3	160722108	681130	INV
chr3	162097991	chr3	162956030	858039	DUP
chr3	164422148	chr3	165292062	869914	DEL
chr3	167314195	chr3	167520642	206447	INV
chr3	169398829	chr3	170598577	1199748	INV
chr3	173979589	chr3	174547642	568053	DUP
chr3	176549192	chr3	177109040	559848	INV
chr3	178578948	chr3	178847853	268905	DUP
chr3	182148575	chr3	182954549	805974	INV
chr3	184949091	chr3	185285192	336101	DEL
chr3	187132935	chr3	187582961	450026	DUP
chr3	188735792	chr3	190004964	1269172	DUP
chr3	191869442	chr3	192458122	588680	DEL
chr3	194811285	chr3	194938161	126876	DEL
chr3	197163300	chr3	197380204	216904	DUP
chr4	15940	chr4	739257	723317	DUP
chr4	2114410	chr4	4956928	2842518	INV
chr4	7388630	chr4	7996608	607978	DUP
chr4	9215901	chr4	9266738	50837	INV
chr4	10777524	chr4	11063653	286129	DEL
chr4	12511614	chr4	12754872	243258	INV
chr4	14014509	chr4	14664423	649914	DEL
chr4	15845515	chr4	16949538	1104023	DUP
chr4	18137981	chr4	19081780	943799	DUP
chr4	21163410	chr4	23617597	2454187	DUP
chr4	26925498	chr4	27072593	147095	DEL
chr4	30888203	chr4	31968697	1080494	DUP
chr4	37105413	chr4	37560841	455428	INV
chr4	39298269	chr4	40767080	1468811	DEL
chr4	42984823	chr4	43098673	113850	DUP
chr4	44977816	chr4	46057143	1079327	DEL
chr4	48055087	chr4	48417514	362427	DUP
chr4	49597054	chr4	52663355	3066301	INV
chr4	53683473	chr4	54432087	748614	DUP
chr4	55927147	chr4	56488339	561192	INV
chr4	58429432	chr4	58789974	360542	DUP
chr4	59945730	chr4	60586573	640843	DUP
chr4	62807696	chr4	63473451	665755	DUP
chr4	65707399	chr4	65919587	212188	DUP
chr4	68048062	chr4	68754275	706213	DEL
chr4	71196983	chr4	71784511	587528	DEL
chr4	74445986	chr4	75292908	846922	DEL
chr4	76329267	chr4	77750153	1420886	INV
chr4	79028585	chr4	79272523	243938	DEL
chr4	80626898	chr4	80863187	236289	INV
chr4	82930185	chr4	84874063	1943878	DEL
chr4	86813916	chr4	86994887	180971	DEL
chr4	88268720	chr4	88484666	215946	DUP
chr4	91153946	chr4	91599299	445353	DEL
chr4	92707831	chr4	92901025	193194	DEL
chr4	94531221	chr4	95715343	1184122	DEL
chr4	96839087	chr4	97332965	493878	DUP
chr4	98559441	chr4	99242796	683355	DUP
chr4	100269750	chr4	100923221	653471	INV
chr4	102327507	chr4	103127259	799752	DUP
chr4	105713444	chr4	106229533	516089	DEL
chr4	107494196	chr4	107560342	66146	DUP
chr4	109331137	chr4	111328491	1997354	INV
chr4	112382197	chr4	112817816	435619	DUP
chr4	115089948	chr4	117125415	2035467	DUP
chr4	119537068	chr4	120195870	658802	INV
chr4	121666617	chr4	123034723	1368106	DUP
chr4	124944230	chr4	125074788	130558	DUP
chr4	127850638	chr4	127944414	93776	DEL
chr4	129136592	chr4	130218742	1082150	DEL
chr4	132658103	chr4	133867237	1209134	DEL
chr4	135511743	chr4	136001782	490039	DUP
chr4	137217598	chr4	138418607	1201009	DUP
chr4	139470183	chr4	140349817	879634	DEL
chr4	141990390	chr4	142799803	809413	DUP
chr4	144022553	chr4	144814018	791465	DUP
chr4	146294274	chr4	147272147	977873	DUP
chr4	148373397	chr4	149243719	870322	INV
chr4	150581067	chr4	150739207	158140	DEL
chr4	156204379	chr4	156969950	765571	INV
chr4	159006009	chr4	159395293	389284	DEL
chr4	160633776	chr4	161500310	866534	DUP
chr4	163794368	chr4	164128760	334392	DEL
chr4	165165802	chr4	165274092	108290	DUP
chr4	166879747	chr4	167369724	489977	DEL
chr4	169365940	chr4	170437435	1071495	INV
chr4	171706307	chr4	175780597	4074290	DUP
chr4	178940380	chr4	181050092	2109712	INV
chr4	182161368	chr4	182330643	169275	INV
chr4	183702899	chr4	185134562	1431663	DEL
chr4	187032108	chr4	188870647	1838539	DEL
chr4	190062361	chr4	190155363	93002	DEL
chr5	10856	chr5	258560	247704	DEL
chr5	1714596	chr5	1969699	255103	INV
chr5	4497844	chr5	4619380	121536	DEL
chr5	6968364	chr5	7056886	88522	DEL
chr5	8086416	chr5	8274219	187803	INV
chr5	9585829	chr5	12454592	2868763	INV
chr5	15907441	chr5	16338206	430765	DUP
chr5	17518267	chr5	17581804	63537	DUP
chr5	19164283	chr5	19968976	804693	DUP
chr5	21109200	chr5	21490680	381480	DUP
chr5	24372564	chr5	25082703	710139	DEL
chr5	28197018	chr5	28502656	305638	DEL
chr5	29878196	chr5	30013012	134816	DUP
chr5	32516391	chr5	32824364	307973	DUP
chr5	34098241	chr5	34152082	53841	DEL
chr5	37458880	chr5	38172952	714072	DUP
chr5	39790860	chr5	40546217	755357	DUP
chr5	41848552	chr5	42166675	318123	INV
chr5	44153596	chr5	45662411	1508815	INV
chr5	49408247	chr5	50551508	1143261	DUP
chr5	53478526	chr5	54883821	1405295	DEL
chr5	56647945	chr5	56768597	120652	DUP
chr5	57851538	chr5	58693933	842395	INV
chr5	60279373	chr5	61969284	1689911	DEL
chr5	63428170	chr5	63655186	227016	DUP
chr5	65555253	chr5	65679758	124505	DEL
chr5	67036559	chr5	67190274	153715	DUP
chr5	68830114	chr5	68881004	50890	INV
chr5	69887151	chr5	69938455	51304	DEL
chr5	71147956	chr5	72269425	1121469	DUP
chr5	74939275	chr5	76909181	1969906	DEL
chr5	78145965	chr5	78392444	246479	INV
chr5	80913056	chr5	81665761	752705	INV
chr5	82754241	chr5	83767731	1013490	DEL
chr5	85809262	chr5	88482335	2673073	INV
chr5	90114143	chr5	91062820	948677	DUP
chr5	92551368	chr5	92602226	50858	DUP
chr5	95440512	chr5	96630529	1190017	DUP
chr5	97886064	chr5	98764541	878477	DEL
chr5	99795142	chr5	100105887	310745	DUP
chr5	101468884	chr5	101527095	58211	INV
chr5	103410962	chr5	103695672	284710	INV
chr5	104849551	chr5	105484139	634588	DUP
chr5	108598864	chr5	108778564	179700	INV
chr5	110113370	chr5	110421255	307885	DUP
chr5	112802771	chr5	113266188	463417	DEL
chr5	116676911	chr5	116864231	187320	DEL
chr5	119022843	chr5	119110487	87644	INV
chr5	120169843	chr5	120747768	577925	DEL
chr5	122247456	chr5	124696427	2448971	DEL
chr5	126227062	chr5	126441088	214026	DEL
chr5	127630972	chr5	127942833	311861	DEL
chr5	129231808	chr5	129601602	369794	DUP
chr5	131497117	chr5	131854128	357011	INV
chr5	132922562	chr5	135746462	2823900	DUP
chr5	137308340	chr5	138341780	1033440	DUP
chr5	139897324	chr5	141421755	1524431	DEL
chr5	143449996	chr5	143932104	482108	DEL
chr5	145993168	chr5	146059027	65859	INV
chr5	147097488	chr5	147321639	224151	INV
chr5	148322892	chr5	151458678	3135786	INV
chr5	155040410	chr5	155492831	452421	INV
chr5	156865184	chr5	157686213	821029	INV
chr5	160138668	chr5	160302366	163698	DUP
chr5	165569272	chr5	166398238	828966	DEL
chr5	167572216	chr5	169642020	2069804	DEL
chr5	172831257	chr5	173441513	610256	DEL
chr5	174564998	chr5	174829113	264115	INV
chr5	176388582	chr5	177147303	758721	INV
chr5	178531752	chr5	179062532	530780	DEL
chr5	180331095	chr5	180517521	186426	DUP
chr6	63983	chr6	114173	50190	INV
chr6	1320003	chr6	1430219	110216	INV
chr6	3092362	chr6	3225320	132958	DUP
chr6	4329284	chr6	4833077	503793	DUP
chr6	5888478	chr6	6142252	253774	INV
chr6	8567173	chr6	8772311	205138	DUP
chr6	9811979	chr6	9969818	157839	DEL
chr6	12554077	chr6	14485111	1931034	INV
chr6	16861618	chr6	18911770	2050152	DEL
chr6	20080577	chr6	20616014	535437	DUP
chr6	22176506	chr6	22460846	284340	INV
chr6	23778977	chr6	24812788	1033811	INV
chr6	26635434	chr6	26712079	76645	DEL
chr6	29686885	chr6	31784780	2097895	INV
chr6	39424051	chr6	39504505	80454	INV
chr6	42254534	chr6	44723033	2468499	INV
chr6	47018939	chr6	47856759	837820	INV
chr6	48869653	chr6	51532102	2662449	DUP
chr6	54703941	chr6	54831677	127736	DEL
chr6	56759098	chr6	56912145	153047	INV
chr6	58077973	chr6	62119582	4041609	DUP
chr6	63243083	chr6	64906485	1663402	INV
chr6	65967242	chr6	66260740	293498	INV
chr6	67313126	chr6	70230830	2917704	DUP
chr6	71852631	chr6	72028335	175704	DEL
chr6	73284596	chr6	73701895	417299	DUP
chr6	74807736	chr6	74866088	58352	DEL
chr6	77455724	chr6	77673999	218275	DEL
chr6	79686273	chr6	81279670	1593397	INV
chr6	82373686	chr6	83102143	728457	DUP
chr6	85319312	chr6	86695951	1376639	INV
chr6	89145960	chr6	89937586	791626	DUP
chr6	92581163	chr6	93693610	1112447	DUP
chr6	94908784	chr6	95950544	1041760	DUP
chr6	98868653	chr6	100273642	1404989	INV
chr6	102540815	chr6	102984230	443415	DUP
chr6	104103169	chr6	104160039	56870	INV
chr6	106167916	chr6	106849673	681757	INV
chr6	108177633	chr6	109368832	1191199	DEL
chr6	110477844	chr6	112224658	1746814	INV
chr6	113235890	chr6	113550164	314274	DUP
chr6	116282174	chr6	117138785	856611	DUP
chr6	118370902	chr6	121014773	2643871	INV
chr6	123169503	chr6	123765218	595715	DEL
chr6	125052297	chr6	125161515	109218	DUP
chr6	126364521	chr6	127938795	1574274	DUP
chr6	129228579	chr6	129320988	92409	DEL
chr6	130864313	chr6	132021149	1156836	DUP
chr6	133344652	chr6	133466580	121928	DUP
chr6	137172776	chr6	141003398	3830622	INV
chr6	142138574	chr6	142744920	606346	DEL
chr6	145394309	chr6	145825716	431407	DUP
chr6	148117309	chr6	152253714	4136405	INV
chr6	156331979	chr6	156646601	314622	DEL
chr6	157732744	chr6	159970061	2237317	DEL
chr6	161033328	chr6	162404179	1370851	INV
chr6	163412497	chr6	165211761	1799264	INV
chr6	166839884	chr6	167746859	906975	DUP
chr6	168961638	chr6	170923121	1961483	DUP
chr7	10792	chr7	221461	210669	DUP
chr7	4016131	chr7	4625555	609424	DEL
chr7	5969904	chr7	6790730	820826	INV
chr7	8766462	chr7	8898909	132447	DUP
chr7	10207290	chr7	12387995	2180705	DEL
chr7	13809037	chr7	14321863	512826	INV
chr7	15589219	chr7	15981009	391790	DEL
chr7	18175624	chr7	19025668	850044	DEL
chr7	21662695	chr7	22569786	907091	DUP
chr7	23990737	chr7	24042528	51791	DEL
chr7	25082676	chr7	25490290	407614	INV
chr7	26944388	chr7	27545573	601185	DUP
chr7	29621330	chr7	29740201	118871	INV
chr7	31524740	chr7	32392134	867394	DEL
chr7	33563150	chr7	34030373	467223	DEL
chr7	35134310	chr7	37339910	2205600	DEL
chr7	39048189	chr7	43103369	4055180	DEL
chr7	45418465	chr7	45988086	569621	DEL
chr7	49694060	chr7	50969364	1275304	DEL
chr7	53095107	chr7	54289463	1194356	DEL
chr7	56439088	chr7	56654501	215413	INV
chr7	57671624	chr7	57891234	219610	INV
chr7	61057484	chr7	61111656	54172	DUP
chr7	62609939	chr7	62753811	143872	DEL
chr7	64316268	chr7	64534843	218575	DUP
chr7	65755141	chr7	69663082	3907941	INV
chr7	72355825	chr7	72417773	61948	DEL
chr7	74143442	chr7	74194830	51388	DUP
chr7	75336991	chr7	76071818	734827	DEL
chr7	78860898	chr7	81415010	2554112	INV
chr7	82656031	chr7	83620351	964320	DUP
chr7	84959602	chr7	85973060	1013458	DEL
chr7	88181151	chr7	88824568	643417	DUP
chr7	90807427	chr7	91534055	726628	DEL
chr7	92972781	chr7	93417520	444739	DUP
chr7	95463134	chr7	96181915	718781	DUP
chr7	97243762	chr7	97331597	87835	DUP
chr7	99408809	chr7	99908596	499787	DEL
chr7	101290678	chr7	101988444	697766	DUP
chr7	103515402	chr7	103760971	245569	INV
chr7	105885917	chr7	108149845	2263928	DEL
chr7	109548015	chr7	110198880	650865	INV
chr7	111605211	chr7	113070633	1465422	DEL
chr7	114094281	chr7	114902092	807811	DUP
chr7	116053260	chr7	116359062	305802	DUP
chr7	118603983	chr7	119229270	625287	INV
chr7	121872209	chr7	121923444	51235	DEL
chr7	123164329	chr7	123734848	570519	DEL
chr7	126242178	chr7	126950806	708628	INV
chr7	130264823	chr7	130387416	122593	DEL
chr7	133574716	chr7	135779737	2205021	DEL
chr7	138899897	chr7	139494695	594798	DEL
chr7	140737471	chr7	141582605	845134	DUP
chr7	143220432	chr7	143270534	50102	INV
chr7	144389854	chr7	145038945	649091	DUP
chr7	146301471	chr7	146606654	305183	INV
chr7	149758962	chr7	149965977	207015	INV
chr7	152538336	chr7	153551581	1013245	INV
chr8	14157	chr8	67507	53350	INV
chr8	1342470	chr8	1556389	213919	DUP
chr8	2864747	chr8	6832629	3967882	INV
chr8	7834576	chr8	7884886	50310	INV
chr8	9514418	chr8	9595565	81147	INV
chr8	10794707	chr8	11900874	1106167	DEL
chr8	15414596	chr8	16530338	1115742	DUP
chr8	18455426	chr8	21634424	3178998	DEL
chr8	23170503	chr8	24112787	942284	DUP
chr8	25513944	chr8	25590440	76496	DEL
chr8	26973687	chr8	27410356	436669	INV
chr8	28674634	chr8	28978558	303924	DUP
chr8	31489800	chr8	32675493	1185693	DUP
chr8	35030081	chr8	35389275	359194	INV
chr8	40291667	chr8	43799782	3508115	INV
chr8	46862905	chr8	48186309	1323404	DEL
chr8	49708524	chr8	49856824	148300	DUP
chr8	51014830	chr8	51078716	63886	DEL
chr8	54695023	chr8	57330461	2635438	DUP
chr8	59396492	chr8	59827972	431480	DUP
chr8	62029752	chr8	62181439	151687	INV
chr8	64710953	chr8	66037357	1326404	INV
chr8	67490182	chr8	67862774	372592	DEL
chr8	69275811	chr8	69659061	383250	INV
chr8	71497270	chr8	71584256	86986	DEL
chr8	73060352	chr8	73396664	336312	INV
chr8	74775483	chr8	75510192	734709	DUP
chr8	76535354	chr8	77222436	687082	DUP
chr8	80085920	chr8	82341799	2255879	INV
chr8	84352178	chr8	85333375	981197	INV
chr8	86555380	chr8	86727677	172297	INV
chr8	87819018	chr8	88236236	417218	DEL
chr8	89263863	chr8	89699864	436001	DUP
chr8	92182635	chr8	92532866	350231	DEL
chr8	94421684	chr8	95428227	1006543	DUP
chr8	96565852	chr8	97131115	565263	INV
chr8	98311951	chr8	99274745	962794	INV
chr8	100438902	chr8	100555706	116804	INV
chr8	101868187	chr8	102691372	823185	DEL
chr8	104796857	chr8	105538888	742031	INV
chr8	107050890	chr8	111965774	4914884	INV
chr8	113608110	chr8	114100075	491965	DEL
chr8	115190140	chr8	115519069	328929	INV
chr8	116770457	chr8	119730442	2959985	DEL
chr8	121365081	chr8	121658004	292923	INV
chr8	123259260	chr8	124873531	1614271	DEL
chr8	126597423	chr8	127326059	728636	DUP
chr8	128393302	chr8	129469100	1075798	DEL
chr8	132244812	chr8	132785705	540893	DEL
chr8	135085081	chr8	135429286	344205	DEL
chr8	136888919	chr8	137204030	315111	DUP
chr8	139057874	chr8	141509233	2451359	INV
chr8	142643794	chr8	142749482	105688	DEL
chr8	145188638	chr8	145294836	106198	INV
chr9	13390	chr9	67030	53640	DUP
chr9	1225590	chr9	4608296	3382706	DUP
chr9	5685830	chr9	5963325	277495	DEL
chr9	7667747	chr9	10020763	2353016	DEL
chr9	12336146	chr9	12558110	221964	DEL
chr9	14666602	chr9	16466332	1799730	DEL
chr9	17923838	chr9	18198451	274613	INV
chr9	19538621	chr9	20657454	1118833	DEL
chr9	22350365	chr9	23936583	1586218	INV
chr9	26254288	chr9	28112718	1858430	DUP
chr9	30786371	chr9	31295805	509434	INV
chr9	32731936	chr9	34244783	1512847	DEL
chr9	35373257	chr9	38776211	3402954	INV
chr9	39785103	chr9	39843779	58676	DUP
chr9	40844107	chr9	40895873	51766	INV
chr9	41896085	chr9	41947167	51082	DUP
chr9	42948951	chr9	43000439	51488	DEL
chr9	44000594	chr9	44053994	53400	DUP
chr9	45054197	chr9	45106128	51931	INV
chr9	46109146	chr9	46160070	50924	DEL
chr9	47167612	chr9	47221016	53404	DEL
chr9	65469588	chr9	65520950	51362	DEL
chr9	66540756	chr9	66591457	50701	DUP
chr9	67605613	chr9	67655729	50116	DUP
chr9	68667898	chr9	68718982	51084	INV
chr9	69719172	chr9	69770073	50901	INV
chr9	70842579	chr9	70893381	50802	DUP
chr9	72032711	chr9	72095046	62335	DEL
chr9	73338495	chr9	74767735	1429240	DEL
chr9	76466716	chr9	77041175	574459	DEL
chr9	78920168	chr9	79287507	367339	DUP
chr9	81267634	chr9	82110770	843136	INV
chr9	83226627	chr9	83358641	132014	INV
chr9	84541683	chr9	85368363	826680	DEL
chr9	86436390	chr9	87689279	1252889	INV
chr9	88722855	chr9	88775071	52216	DEL
chr9	90529834	chr9	92913667	2383833	DEL
chr9	94559544	chr9	94847097	287553	DUP
chr9	96852232	chr9	97080248	228016	DEL
chr9	98463156	chr9	99564525	1101369	INV
chr9	102264408	chr9	102616721	352313	DEL
chr9	103747291	chr9	103865052	117761	DEL
chr9	104910694	chr9	105808624	897930	DUP
chr9	108339685	chr9	108525221	185536	INV
chr9	110018766	chr9	111265837	1247071	DUP
chr9	113179920	chr9	113556729	376809	INV
chr9	115564381	chr9	115823086	258705	DUP
chr9	117089557	chr9	118531693	1442136	DEL
chr9	119829158	chr9	121935639	2106481	DUP
chr9	123192510	chr9	123257946	65436	INV
chr9	125172166	chr9	126668482	1496316	DEL
chr9	129758742	chr9	135402561	5643819	DEL
chr9	136418119	chr9	136980949	562830	DUP
chr9	138925977	chr9	140461234	1535257	DUP
chr10	64190	chr10	795535	731345	INV
chr10	5290190	chr10	6413473	1123283	DUP
chr10	10598861	chr10	10735053	136192	DEL
chr10	11775142	chr10	12817780	1042638	DUP
chr10	15958375	chr10	17778303	1819928	DEL
chr10	19379770	chr10	19449585	69815	DUP
chr10	21042660	chr10	22414713	1372053	DUP
chr10	25537416	chr10	25804859	267443	DEL
chr10	31396549	chr10	31697281	300732	INV
chr10	32949803	chr10	33801236	851433	DUP
chr10	36151974	chr10	37458751	1306777	INV
chr10	38553253	chr10	42367929	3814676	DUP
chr10	44718143	chr10	45505953	787810	DEL
chr10	46509249	chr10	46561861	52612	INV
chr10	47578663	chr10	47721625	142962	DEL
chr10	48724191	chr10	48777467	53276	DEL
chr10	51066131	chr10	51191293	125162	DEL
chr10	52469171	chr10	53273105	803934	DUP
chr10	55554420	chr10	57365246	1810826	DEL
chr10	58471263	chr10	61543439	3072176	INV
chr10	62815964	chr10	64364259	1548295	INV
chr10	69147895	chr10	69433253	285358	DEL
chr10	75443374	chr10	78349101	2905727	DUP
chr10	79850948	chr10	81463053	1612105	DUP
chr10	82483064	chr10	83472054	988990	DUP
chr10	84544317	chr10	86045064	1500747	DUP
chr10	87116880	chr10	88985105	1868225	INV
chr10	91774457	chr10	91915185	140728	INV
chr10	93201033	chr10	93265118	64085	DUP
chr10	94435200	chr10	96579362	2144162	DUP
chr10	97708996	chr10	98701429	992433	DEL
chr10	99981222	chr10	100543499	562277	DUP
chr10	101597857	chr10	104889740	3291883	DUP
chr10	106288637	chr10	106497364	208727	DUP
chr10	107536691	chr10	108605179	1068488	DUP
chr10	109874611	chr10	110070272	195661	DUP
chr10	111574622	chr10	113345122	1770500	DEL
chr10	117125760	chr10	118840020	1714260	DUP
chr10	121995408	chr10	122200713	205305	INV
chr10	124342189	chr10	124567670	225481	INV
chr10	127302785	chr10	127636212	333427	DEL
chr10	131534489	chr10	132557891	1023402	INV
chr10	135230374	chr10	135291824	61450	INV
chr11	64633	chr11	118158	53525	INV
chr11	1452645	chr11	2354426	901781	DEL
chr11	3356767	chr11	3919695	562928	DEL
chr11	4957257	chr11	5503283	546026	INV
chr11	7346861	chr11	7680560	333699	INV
chr11	9563944	chr11	10198920	634976	DEL
chr11	13530599	chr11	14651067	1120468	DEL
chr11	16537367	chr11	17051001	513634	DUP
chr11	18942950	chr11	22038053	3095103	INV
chr11	23321026	chr11	24352580	1031554	DEL
chr11	25657313	chr11	26990664	1333351	DEL
chr11	28051643	chr11	28973857	922214	DEL
chr11	30987764	chr11	31338004	350240	DUP
chr11	32966092	chr11	33463114	497022	INV
chr11	35417884	chr11	36574493	1156609	DEL
chr11	37854745	chr11	39506863	1652118	DEL
chr11	41717110	chr11	42236959	519849	DUP
chr11	43370190	chr11	46178442	2808252	DEL
chr11	48414971	chr11	48873680	458709	INV
chr11	50075562	chr11	50303674	228112	DUP
chr11	51588988	chr11	54695956	3106968	DEL
chr11	55757243	chr11	56680663	923420	INV
chr11	57763717	chr11	57816901	53184	INV
chr11	59816597	chr11	60206518	389921	DUP
chr11	61864280	chr11	62046426	182146	INV
chr11	63208377	chr11	69720415	6512038	INV
chr11	73935526	chr11	74239144	303618	DUP
chr11	75461042	chr11	78392446	2931404	INV
chr11	81867562	chr11	83107707	1240145	INV
chr11	85037167	chr11	86759771	1722604	INV
chr11	88127728	chr11	88725214	597486	DUP
chr11	89727893	chr11	89781043	53150	DUP
chr11	91415608	chr11	92873076	1457468	DEL
chr11	93967153	chr11	95173877	1206724	DUP
chr11	96806957	chr11	98214422	1407465	INV
chr11	99475649	chr11	100161533	685884	DUP
chr11	101568753	chr11	102241931	673178	DEL
chr11	104546924	chr11	105994055	1447131	INV
chr11	107237138	chr11	108135931	898793	INV
chr11	109275544	chr11	110081125	805581	INV
chr11	112196347	chr11	113532909	1336562	DUP
chr11	114711210	chr11	116443453	1732243	DUP
chr11	119953607	chr11	121695137	1741530	DUP
chr11	124261830	chr11	125409096	1147266	INV
chr11	127237577	chr11	127648181	410604	INV
chr11	129114777	chr11	129212213	97436	DEL
chr11	131377898	chr11	132193031	815133	INV
chr12	63413	chr12	530682	467269	DUP
chr12	2240760	chr12	3609995	1369235	DEL
chr12	4619313	chr12	5227805	608492	DUP
chr12	6400010	chr12	7658865	1258855	DEL
chr12	8940816	chr12	9598786	657970	INV
chr12	10672641	chr12	11302571	629930	DUP
chr12	13546557	chr12	16678675	3132118	INV
chr12	17923149	chr12	18011284	88135	INV
chr12	20824740	chr12	21365014	540274	DUP
chr12	22573938	chr12	22888194	314256	INV
chr12	25638940	chr12	25694203	55263	DUP
chr12	26825993	chr12	28917425	2091432	DUP
chr12	31707024	chr12	33891537	2184513	DEL
chr12	38620642	chr12	39195552	574910	DEL
chr12	40363553	chr12	42062859	1699306	INV
chr12	43625251	chr12	43867404	242153	DEL
chr12	45345917	chr12	45769973	424056	DUP
chr12	47821688	chr12	48603305	781617	DEL
chr12	51959066	chr12	52113368	154302	INV
chr12	55183725	chr12	55477114	293389	DEL
chr12	58042137	chr12	58504347	462210	INV
chr12	59861738	chr12	62336268	2474530	DUP
chr12	64591705	chr12	64682624	90919	DUP
chr12	65944406	chr12	66976941	1032535	INV
chr12	68241430	chr12	68299318	57888	DUP
chr12	70168140	chr12	70256294	88154	DEL
chr12	71261003	chr12	71493259	232256	INV
chr12	72545682	chr12	73029603	483921	DUP
chr12	74374564	chr12	75269492	894928	INV
chr12	77568706	chr12	78051765	483059	DUP
chr12	79571280	chr12	80639288	1068008	INV
chr12	84066765	chr12	85588277	1521512	DUP
chr12	87197420	chr12	87253464	56044	INV
chr12	88364086	chr12	89015963	651877	DUP
chr12	90202315	chr12	90932128	729813	DEL
chr12	92712580	chr12	93074130	361550	DUP
chr12	96235901	chr12	96318161	82260	DUP
chr12	98049841	chr12	98101707	51866	INV
chr12	101543949	chr12	101903464	359515	DEL
chr12	103832382	chr12	106024940	2192558	DEL
chr12	109439592	chr12	113061013	3621421	INV
chr12	114310800	chr12	115724956	1414156	DEL
chr12	122431205	chr12	126636078	4204873	INV
chr12	130287229	chr12	130341066	53837	DUP
chr12	131685806	chr12	131791346	105540	INV
chr12	132961026	chr12	133503242	542216	DUP
chr13	19057959	chr13	19117203	59244	DEL
chr13	29988324	chr13	30217705	229381	DEL
chr13	31877841	chr13	33442379	1564538	DEL
chr13	34461674	chr13	34562055	100381	DUP
chr13	35663770	chr13	36583553	919783	INV
chr13	37724917	chr13	37826951	102034	DUP
chr13	39575648	chr13	40933674	1358026	INV
chr13	43000030	chr13	43735920	735890	INV
chr13	46221260	chr13	47797380	1576120	INV
chr13	49041246	chr13	49588434	547188	DEL
chr13	50755077	chr13	51557348	802271	INV
chr13	52631737	chr13	52805000	173263	INV
chr13	54011940	chr13	56386989	2375049	DUP
chr13	57716141	chr13	57932505	216364	DUP
chr13	59087313	chr13	59247630	160317	DEL
chr13	60423805	chr13	60560749	136944	DEL
chr13	64292366	chr13	64396161	103795	INV
chr13	66829447	chr13	67314391	484944	INV
chr13	74810966	chr13	75003612	192646	INV
chr13	77120462	chr13	77191048	70586	INV
chr13	80392594	chr13	80728913	336319	DEL
chr13	82620834	chr13	84536456	1915622	DUP
chr13	85699852	chr13	86501291	801439	DEL
chr13	88851884	chr13	89742877	890993	DEL
chr13	93338801	chr13	93408778	69977	DUP
chr13	95027158	chr13	96388953	1361795	DEL
chr13	98321048	chr13	98386504	65456	DEL
chr13	101351714	chr13	101963826	612112	DUP
chr13	103176638	chr13	106037026	2860388	DEL
chr13	109164917	chr13	112937492	3772575	DEL
chr14	19061802	chr14	19126208	64406	INV
chr14	20127991	chr14	20178341	50350	DEL
chr14	22366086	chr14	23144655	778569	DEL
chr14	24389805	chr14	24472468	82663	INV
chr14	26248894	chr14	26766256	517362	DEL
chr14	27929537	chr14	28147599	218062	INV
chr14	29949336	chr14	30833695	884359	DEL
chr14	32265715	chr14	34655159	2389444	DEL
chr14	36446227	chr14	36612509	166282	DEL
chr14	38238123	chr14	39490357	1252234	DUP
chr14	40797477	chr14	41189049	391572	DEL
chr14	43438473	chr14	43841821	403348	INV
chr14	45111857	chr14	45175087	63230	DUP
chr14	46353854	chr14	46649148	295294	INV
chr14	48268856	chr14	48656805	387949	DEL
chr14	50001483	chr14	52262975	2261492	DUP
chr14	54376486	chr14	56456534	2080048	DEL
chr14	58019352	chr14	58500503	481151	INV
chr14	60413809	chr14	61071913	658104	INV
chr14	62513074	chr14	62754009	240935	DEL
chr14	65361423	chr14	66322291	960868	DEL
chr14	68339168	chr14	70948526	2609358	DEL
chr14	72310868	chr14	72444701	133833	DEL
chr14	75461819	chr14	79594894	4133075	INV
chr14	81479154	chr14	81583200	104046	INV
chr14	82815764	chr14	84110779	1295015	DEL
chr14	86313475	chr14	86564477	251002	DUP
chr14	90673826	chr14	91899368	1225542	DUP
chr14	101737450	chr14	102141105	403655	DUP
chr14	105577489	chr14	105696553	119064	DEL
chr15	20022736	chr15	20211560	188824	DUP
chr15	21218316	chr15	21276364	58048	DEL
chr15	22360823	chr15	22689741	328918	DUP
chr15	24379645	chr15	24437287	57642	DEL
chr15	26863376	chr15	28098217	1234841	INV
chr15	30375419	chr15	30429294	53875	DUP
chr15	32446579	chr15	32498461	51882	DEL
chr15	34674565	chr15	34820906	146341	DEL
chr15	36490062	chr15	37596277	1106215	DUP
chr15	39715412	chr15	39815541	100129	DUP
chr15	40976057	chr15	41675381	699324	INV
chr15	43854302	chr15	43904997	50695	DUP
chr15	45116639	chr15	45348379	231740	INV
chr15	46399333	chr15	47038364	639031	DUP
chr15	49555840	chr15	49648760	92920	DUP
chr15	51326402	chr15	51468399	141997	INV
chr15	53199906	chr15	53448996	249090	INV
chr15	54769502	chr15	55221514	452012	DEL
chr15	56279428	chr15	56359501	80073	DUP
chr15	58418776	chr15	64620805	6202029	DUP
chr15	66743068	chr15	67964760	1221692	INV
chr15	71025617	chr15	71468031	442414	DUP
chr15	72924641	chr15	73511588	586947	INV
chr15	75548628	chr15	77498581	1949953	DUP
chr15	79036111	chr15	79941496	905385	DEL
chr15	81947845	chr15	82024712	76867	INV
chr15	83025002	chr15	83086867	61865	DEL
chr15	84120788	chr15	84330137	209349	INV
chr15	85733932	chr15	85785450	51518	INV
chr15	87072248	chr15	87544009	471761	DEL
chr15	89399457	chr15	89588878	189421	DUP
chr15	91720803	chr15	92681883	961080	INV
chr15	94220348	chr15	97810725	3590377	DUP
chr15	100467302	chr15	100962822	495520	DUP
chr15	102170232	chr15	102293354	123122	INV
chr16	66469	chr16	236379	169910	DUP
chr16	1282185	chr16	1650073	367888	DUP
chr16	2658997	chr16	2739120	80123	DEL
chr16	8109012	chr16	9679159	1570147	INV
chr16	12022473	chr16	14807257	2784784	DEL
chr16	16312271	chr16	16365815	53544	DUP
chr16	18193206	chr16	18281151	87945	DEL
chr16	20455519	chr16	20505736	50217	DUP
chr16	21507766	chr16	21752218	244452	INV
chr16	28352313	chr16	28405797	53484	DUP
chr16	29407888	chr16	29461645	53757	DUP
chr16	31115926	chr16	31320531	204605	INV
chr16	32323899	chr16	32658430	334531	DUP
chr16	33659348	chr16	33729115	69767	INV
chr16	34844939	chr16	35243590	398651	DUP
chr16	46484628	chr16	47679393	1194765	DUP
chr16	48803561	chr16	53436292	4632731	DUP
chr16	55636478	chr16	55823759	187281	DEL
chr16	59594419	chr16	60230784	636365	INV
chr16	61821022	chr16	61954623	133601	INV
chr16	63183895	chr16	63424616	240721	DEL
chr16	65271496	chr16	65589397	317901	DEL
chr16	68618132	chr16	69699875	1081743	DUP
chr16	70877719	chr16	70944925	67206	INV
chr16	72618498	chr16	73860842	1242344	DEL
chr16	75909737	chr16	76644593	734856	INV
chr16	82014204	chr16	82174096	159892	INV
chr16	83673989	chr16	84491163	817174	DEL
chr16	86006657	chr16	86299161	292504	DEL
chr16	88251675	chr16	89150474	898799	DUP
chr16	90167452	chr16	90220761	53309	DUP
chr17	17226	chr17	105107	87881	INV
chr17	1212917	chr17	2259077	1046160	DUP
chr17	3590403	chr17	9521394	5930991	DEL
chr17	11381768	chr17	11749601	367833	DEL
chr17	14141124	chr17	16635625	2494501	DEL
chr17	18298922	chr17	18356496	57574	INV
chr17	19531671	chr17	20317935	786264	INV
chr17	21671494	chr17	21902498	231004	INV
chr17	25489161	chr17	26228567	739406	DUP
chr17	28768198	chr17	28945836	177638	INV
chr17	30355543	chr17	30418214	62671	DUP
chr17	31869831	chr17	32620635	750804	INV
chr17	33725139	chr17	34491848	766709	DEL
chr17	36260036	chr17	36313025	52989	DUP
chr17	39360570	chr17	43591133	4230563	DUP
chr17	44591461	chr17	44642425	50964	INV
chr17	49560731	chr17	49702268	141537	DUP
chr17	50735551	chr17	51578146	842595	DUP
chr17	53581427	chr17	54128331	546904	INV
chr17	57657340	chr17	58067866	410526	DUP
chr17	59188795	chr17	62882610	3693815	INV
chr17	64596992	chr17	66405085	1808093	INV
chr17	67608611	chr17	68456032	847421	INV
chr17	75773001	chr17	77464089	1691088	DUP
chr17	80961026	chr17	81112511	151485	INV
chr18	18887	chr18	539194	520307	DUP
chr18	1632613	chr18	2249133	616520	DUP
chr18	3738438	chr18	4472786	734348	INV
chr18	5681635	chr18	7400278	1718643	DEL
chr18	10573409	chr18	10642973	69564	DUP
chr18	11691000	chr18	12143362	452362	DUP
chr18	13977476	chr18	14165200	187724	DUP
chr18	15213542	chr18	15363921	150379	DEL
chr18	18525546	chr18	20112274	1586728	INV
chr18	21904053	chr18	22199973	295920	DEL
chr18	23828113	chr18	24861939	1033826	DEL
chr18	25997219	chr18	26522917	525698	DUP
chr18	27604784	chr18	28930231	1325447	DUP
chr18	30440542	chr18	32134244	1693702	DEL
chr18	33818451	chr18	34566889	748438	INV
chr18	37147147	chr18	37440988	293841	INV
chr18	39213655	chr18	39357834	144179	INV
chr18	40878933	chr18	44542938	3664005	DUP
chr18	45803504	chr18	47301205	1497701	DEL
chr18	49268086	chr18	51954006	2685920	INV
chr18	53383971	chr18	54929592	1545621	INV
chr18	57073572	chr18	57698445	624873	DEL
chr18	59383464	chr18	59717064	333600	DUP
chr18	61531162	chr18	62964078	1432916	INV
chr18	65894449	chr18	66206355	311906	DEL
chr18	68352854	chr18	68417322	64468	DEL
chr18	70634223	chr18	71677465	1043242	DEL
chr18	73559664	chr18	74105887	546223	DEL
chr18	76795240	chr18	76875842	80602	DUP
chr19	60775	chr19	114841	54066	DEL
chr19	1196400	chr19	7019884	5823484	DEL
chr19	8342252	chr19	8854082	511830	INV
chr19	12117974	chr19	20509514	8391540	INV
chr19	21903685	chr19	24294874	2391189	INV
chr19	29721276	chr19	29952338	231062	DEL
chr19	32144671	chr19	33079999	935328	DUP
chr19	35355757	chr19	36763600	1407843	DUP
chr19	37767810	chr19	38328545	560735	DUP
chr19	40379138	chr19	41154800	775662	INV
chr19	43556178	chr19	43860753	304575	INV
chr19	46542284	chr19	46942054	399770	DEL
chr19	48408805	chr19	48460431	51626	INV
chr19	49551241	chr19	50597099	1045858	DUP
chr19	52176947	chr19	52261678	84731	DEL
chr19	53689573	chr19	54728049	1038476	DEL
chr19	56337688	chr19	59107725	2770037	DEL
chr20	111617	chr20	1723386	1611769	DUP
chr20	2804586	chr20	3479746	675160	DUP
chr20	5361402	chr20	6172406	811004	INV
chr20	8577273	chr20	9840861	1263588	DUP
chr20	11615409	chr20	12106554	491145	DUP
chr20	15115748	chr20	16530578	1414830	DEL
chr20	18582598	chr20	18931858	349260	INV
chr20	21892169	chr20	23408206	1516037	INV
chr20	25746886	chr20	25797807	50921	INV
chr20	29473083	chr20	30764852	1291769	DUP
chr20	32043988	chr20	32817873	773885	DUP
chr20	37811556	chr20	38000727	189171	DUP
chr20	39251501	chr20	40836438	1584937	DEL
chr20	42025286	chr20	42445537	420251	DUP
chr20	43824914	chr20	46458334	2633420	DUP
chr20	47487573	chr20	52091360	4603787	INV
chr20	53428700	chr20	54435817	1007117	DUP
chr20	59191374	chr20	60633425	1442051	INV
chr20	62643615	chr20	62805919	162304	DUP
chr21	9424160	chr21	9476553	52393	INV
chr21	11008274	chr21	11145598	137324	INV
chr21	14454543	chr21	14521447	66904	DUP
chr21	16301143	chr21	17287505	986362	DEL
chr21	18703991	chr21	20444830	1740839	INV
chr21	21573022	chr21	24329987	2756965	INV
chr21	27291917	chr21	28949807	1657890	DUP
chr21	30793646	chr21	32212985	1419339	DEL
chr21	33596732	chr21	35299291	1702559	DUP
chr21	36867866	chr21	37161879	294013	DEL
chr21	40200984	chr21	41395365	1194381	INV
chr21	44684616	chr21	48103212	3418596	DUP
chr22	16068597	chr22	16118792	50195	INV
chr22	17157468	chr22	17242203	84735	DUP
chr22	18659872	chr22	18710392	50520	DUP
chr22	20331834	chr22	20381911	50077	DUP
chr22	21467956	chr22	21523416	55460	INV
chr22	22633335	chr22	24299646	1666311	INV
chr22	25420283	chr22	28218108	2797825	DEL
chr22	31407539	chr22	32692434	1284895	DEL
chr22	34947093	chr22	35074203	127110	DEL
chr22	36486223	chr22	36583889	97666	DUP
chr22	40238290	chr22	41141483	903193	DUP
chr22	42520782	chr22	42898159	377377	DUP
chr22	49384509	chr22	49781760	397251	DEL
chrX	81067	chrX	206451	125384	INV
chrX	1220381	chrX	1666164	445783	DEL
chrX	3476367	chrX	3753169	276802	DEL
chrX	5026502	chrX	5402406	375904	DEL
chrX	6505626	chrX	6853385	347759	DEL
chrX	10823749	chrX	11237786	414037	DUP
chrX	13900205	chrX	14103617	203412	INV
chrX	16344062	chrX	17249782	905720	DEL
chrX	19162527	chrX	19960250	797723	DEL
chrX	23258929	chrX	23991884	732955	DEL
chrX	25331454	chrX	26333053	1001599	DEL
chrX	28113007	chrX	28228207	115200	DEL
chrX	29601045	chrX	30004117	403072	DUP
chrX	31098642	chrX	31530124	431482	DEL
chrX	34266817	chrX	34837836	571019	DEL
chrX	37260975	chrX	41287043	4026068	DEL
chrX	42333588	chrX	42748719	415131	DUP
chrX	43849186	chrX	45547599	1698413	INV
chrX	47643947	chrX	47763082	119135	DEL
chrX	48875409	chrX	49182441	307032	DEL
chrX	50482865	chrX	50734099	251234	DEL
chrX	51788768	chrX	51925765	136997	DUP
chrX	52928797	chrX	52979078	50281	DUP
chrX	54146445	chrX	54791452	645007	DUP
chrX	56459777	chrX	56723543	263766	DUP
chrX	58160515	chrX	58495061	334546	INV
chrX	61684512	chrX	62350177	665665	INV
chrX	63354547	chrX	63475871	121324	INV
chrX	65357180	chrX	65450495	93315	DEL
chrX	67960738	chrX	68900381	939643	DEL
chrX	70570792	chrX	70635678	64886	DEL
chrX	71663578	chrX	71966773	303195	INV
chrX	73108881	chrX	74012875	903994	INV
chrX	75224147	chrX	75363499	139352	DEL
chrX	76426207	chrX	77486014	1059807	INV
chrX	79022581	chrX	79186416	163835	INV
chrX	81088735	chrX	81747109	658374	DUP
chrX	82801703	chrX	83097846	296143	DEL
chrX	84784970	chrX	85369573	584603	INV
chrX	86809727	chrX	87077679	267952	DUP
chrX	88315912	chrX	88550342	234430	INV
chrX	90093838	chrX	91075501	981663	DEL
chrX	92565990	chrX	93198695	632705	DUP
chrX	94856380	chrX	95065419	209039	DUP
chrX	96768278	chrX	96836918	68640	DUP
chrX	97944308	chrX	99420703	1476395	INV
chrX	100853940	chrX	101305623	451683	INV
chrX	103147697	chrX	103227648	79951	DEL
chrX	104287350	chrX	105164325	876975	DUP
chrX	106402545	chrX	106608433	205888	DEL
chrX	108299230	chrX	109139970	840740	DUP
chrX	110558806	chrX	110836070	277264	DEL
chrX	112581754	chrX	112693780	112026	INV
chrX	113940409	chrX	114354912	414503	DUP
chrX	115647039	chrX	116100689	453650	DUP
chrX	117168219	chrX	117535461	367242	DEL
chrX	118571404	chrX	119173410	602006	INV
chrX	120399012	chrX	120825771	426759	INV
chrX	122140169	chrX	122192243	52074	DUP
chrX	123628727	chrX	123721596	92869	INV
chrX	124744198	chrX	125241752	497554	DEL
chrX	126465861	chrX	126935882	470021	DEL
chrX	128301262	chrX	128474539	173277	DUP
chrX	129585911	chrX	129653538	67627	INV
chrX	130799083	chrX	131269523	470440	INV
chrX	134250624	chrX	134349387	98763	INV
chrX	135522933	chrX	136757431	1234498	DUP
chrX	137865619	chrX	139502092	1636473	DEL
chrX	140567263	chrX	140618070	50807	DEL
chrX	142242595	chrX	143073951	831356	INV
chrX	145056843	chrX	145552545	495702	DUP
chrX	146737831	chrX	147205970	468139	DUP
chrX	148261512	chrX	148420601	159089	DEL
chrX	149569456	chrX	150502441	932985	DUP
chrX	151585246	chrX	151716124	130878	DUP
chrX	153411288	chrX	153464862	53574	DEL
chrX	154532856	chrX	154585617	52761	INV
chrY	29040	chrY	154057	125017	DEL
chrY	1181701	chrY	1601544	419843	DUP
chrY	3313128	chrY	4817680	1504552	DEL
chrY	6106640	chrY	6157139	50499	DEL
chrY	7447425	chrY	7497739	50314	DUP
chrY	9176355	chrY	9230617	54262	INV
chrY	13106351	chrY	13697447	591096	DUP
chrY	15225874	chrY	15293149	67275	DUP
chrY	17990478	chrY	18273981	283503	INV
chrY	19488546	chrY	19570896	82350	INV
chrY	20572065	chrY	20625070	53005	DUP
chrY	21745389	chrY	21840689	95300	INV
chrY	23178199	chrY	23658849	480650	INV
chrY	24659713	chrY	24714826	55113	DUP
chrY	25716587	chrY	25778117	61530	DEL
chrY	26779173	chrY	26858255	79082	DUP
chrY	27859107	chrY	27914271	55164	INV
chrY	58821830	chrY	58873931	52101	INV
chr1	320918	chr2	4784041	N.A.	TRA
chr1	2593987	chr2	19205473	N.A.	TRA
chr1	13026186	chr2	43889362	N.A.	TRA
chr1	16995548	chr2	71640402	N.A.	TRA
chr1	81407937	chr2	74019868	N.A.	TRA
chr1	84521023	chr2	86885116	N.A.	TRA
chr1	87147954	chr2	89627240	N.A.	TRA
chr1	103836741	chr2	92002229	N.A.	TRA
chr1	108781002	chr2	96110343	N.A.	TRA
chr1	114043040	chr2	106749325	N.A.	TRA
chr1	121394933	chr2	110545728	N.A.	TRA
chr1	142928726	chr2	113141794	N.A.	TRA
chr1	145316658	chr2	131311046	N.A.	TRA
chr1	147427644	chr2	152443122	N.A.	TRA
chr1	149533836	chr2	158426188	N.A.	TRA
chr1	161417438	chr2	167847980	N.A.	TRA
chr1	180838344	chr2	173183977	N.A.	TRA
chr1	187315372	chr2	176349438	N.A.	TRA
chr1	193688938	chr2	181701107	N.A.	TRA
chr3	22095147	chr4	8629817	N.A.	TRA
chr3	63199481	chr4	15845244	N.A.	TRA
chr3	75630438	chr4	21162691	N.A.	TRA
chr3	89512872	chr4	49279059	N.A.	TRA
chr3	108922411	chr4	62807208	N.A.	TRA
chr3	141477676	chr4	69065121	N.A.	TRA
chr3	158815952	chr4	71197203	N.A.	TRA
chr3	197939661	chr4	75287503	N.A.	TRA
chr5	34149552	chr6	26718226	N.A.	TRA
chr5	39792114	chr6	31955654	N.A.	TRA
chr5	57683517	chr6	70722963	N.A.	TRA
chr5	68955391	chr6	73700164	N.A.	TRA
chr5	108597780	chr6	86710992	N.A.	TRA
chr5	131854042	chr6	133345688	N.A.	TRA
chr5	136384226	chr6	156357029	N.A.	TRA
chr5	145991195	chr6	161039857	N.A.	TRA
chr5	151458907	chr6	170927016	N.A.	TRA
chr7	4633001	chr8	6862404	N.A.	TRA
chr7	30482819	chr8	21633749	N.A.	TRA
chr7	49723970	chr8	26973327	N.A.	TRA
chr7	54296223	chr8	48184327	N.A.	TRA
chr7	61111807	chr8	73791178	N.A.	TRA
chr7	65002487	chr8	86731847	N.A.	TRA
chr7	72433658	chr8	92537911	N.A.	TRA
chr7	74449680	chr8	98311278	N.A.	TRA
chr7	96478483	chr8	126598671	N.A.	TRA
chr7	99409376	chr8	129468893	N.A.	TRA
chr7	102300885	chr8	135086181	N.A.	TRA
chr7	113418309	chr8	142761205	N.A.	TRA
chr11	24353761	chr12	1196632	N.A.	TRA
chr11	48905078	chr12	3611349	N.A.	TRA
chr11	60983446	chr12	44505982	N.A.	TRA
chr11	69720591	chr12	126786267	N.A.	TRA
chr11	78391823	chr12	133594102	N.A.	TRA
chr13	30220211	chr14	19733856	N.A.	TRA
chr13	57718620	chr14	35012040	N.A.	TRA
chr13	64325723	chr14	71016822	N.A.	TRA
chr13	77189600	chr14	105700670	N.A.	TRA
chr15	20288082	chr16	2616981	N.A.	TRA
chr15	22725561	chr16	14801166	N.A.	TRA
chr15	28805075	chr16	16936339	N.A.	TRA
chr15	32894147	chr16	20507685	N.A.	TRA
chr15	43857943	chr16	22526174	N.A.	TRA
chr15	55222142	chr16	28411841	N.A.	TRA
chr15	71024901	chr16	32684669	N.A.	TRA
chr15	82609679	chr16	55828455	N.A.	TRA
chr15	84872992	chr16	69993703	N.A.	TRA
chr17	18337693	chr18	35402446	N.A.	TRA
chr17	28947457	chr18	45191476	N.A.	TRA
chr17	34551282	chr18	60575289	N.A.	TRA
chr19	113837	chr20	7099971	N.A.	TRA
chr19	7026876	chr20	25763055	N.A.	TRA
chr21	10100702	chr22	16110891	N.A.	TRA
chr21	15038895	chr22	18677136	N.A.	TRA
chr21	44707267	chr22	20682228	N.A.	TRA
chrX	734172	chrY	1187287	N.A.	TRA
chrX	3777680	chrY	6177518	N.A.	TRA
chrX	11728045	chrY	9188562	N.A.	TRA
chrX	48248305	chrY	13118059	N.A.	TRA
chrX	51418063	chrY	16102081	N.A.	TRA
chrX	55491928	chrY	18276561	N.A.	TRA
chrX	58530513	chrY	20296862	N.A.	TRA
chrX	62353584	chrY	23174591	N.A.	TRA
chrX	70910758	chrY	25178935	N.A.	TRA
chrX	82800514	chrY	27195706	N.A.	TRA
chrX	101455351	chrY	58900481	N.A.	TRA
