# Supplementary material for: LinkedSV for detection of mosaic structural variants from linked-read exome and genome sequencing data
Source: Nat Commun. 2019 Dec 6;10:5585. doi: 10.1038/s41467-019-13397-7 (PMC6898185; doi:10.1038/s41467-019-13397-7)
Supplement: Supplementary file 5 — Supplementary Data 2 [file 41467_2019_13397_MOESM5_ESM.xlsx]

## Sheet: Supplementary Data 2
Supplementary Data2. Simulated SVs in the WES data set
CHROM1	BREAKPOINT1	CHROM2	BREAKPOINT2	SV TYPE	SIZE
chr1	877502	chr1	957627	DUP	80124
chr1	1958960	chr1	2114968	DEL	156007
chr1	3388684	chr1	3543194	DEL	154509
chr1	5924117	chr1	6147043	INV	222925
chr1	7723100	chr1	7809103	DEL	86002
chr1	8925001	chr1	9670986	INV	745984
chr1	10710777	chr1	11016117	INV	305339
chr1	12064886	chr1	12252547	DEL	187660
chr1	13525661	chr1	13744117	DEL	218455
chr1	15654561	chr1	15767086	INV	112524
chr1	16891827	chr1	17275816	DUP	383988
chr1	19203406	chr1	19423340	DUP	219933
chr1	20471367	chr1	20657933	DEL	186565
chr1	21799280	chr1	21887719	INV	88438
chr1	22925376	chr1	23238569	INV	313192
chr1	24389019	chr1	24483536	DEL	94516
chr1	25553933	chr1	25891089	DEL	337155
chr1	27176434	chr1	27620576	DEL	444141
chr1	28833193	chr1	29068281	DUP	235087
chr1	31190616	chr1	31348564	INV	157947
chr1	32376866	chr1	32540879	DUP	164012
chr1	33561609	chr1	33798392	INV	236782
chr1	35451343	chr1	35577603	DEL	126259
chr1	36643382	chr1	36756393	DEL	113010
chr1	38005917	chr1	38058795	DEL	52877
chr1	39750911	chr1	39824207	DEL	73295
chr1	41285433	chr1	41483557	INV	198123
chr1	42619871	chr1	43218195	DUP	598323
chr1	44429612	chr1	45223939	DEL	794326
chr1	46496233	chr1	46658479	DUP	162245
chr1	48700977	chr1	51869484	INV	3168506
chr1	52879043	chr1	53442342	DEL	563298
chr1	54476276	chr1	54706837	INV	230560
chr1	57173469	chr1	59139446	DUP	1965976
chr1	60299455	chr1	62908571	DUP	2609115
chr1	64014678	chr1	64671665	DUP	656986
chr1	65852965	chr1	66085180	INV	232214
chr1	67517436	chr1	68913989	INV	1396552
chr1	70503502	chr1	70897039	DUP	393536
chr1	75038925	chr1	75679667	DUP	640741
chr1	78181969	chr1	78430795	DUP	248825
chr1	82420008	chr1	84384614	DEL	1964605
chr1	85562732	chr1	86375532	DUP	812799
chr1	89478955	chr1	89583968	INV	105012
chr1	91181384	chr1	92445843	DUP	1264458
chr1	93998302	chr1	94464259	DEL	465956
chr1	99767303	chr1	100329539	DUP	562235
chr1	103345508	chr1	103455459	DEL	109950
chr1	108308685	chr1	108781713	DUP	473027
chr1	109808931	chr1	110030354	DEL	221422
chr1	111437318	chr1	111740220	DUP	302901
chr1	113060925	chr1	113242811	INV	181885
chr1	114399637	chr1	114498090	INV	98452
chr1	115603489	chr1	116245620	DUP	642130
chr1	117619687	chr1	118479068	INV	859380
chr1	119926518	chr1	120167786	DUP	241267
chr1	143914093	chr1	144149543	DUP	235449
chr1	145300802	chr1	145458874	INV	158071
chr1	146493737	chr1	146633637	DEL	139899
chr1	148014222	chr1	148281619	DUP	267396
chr1	149763937	chr1	149881938	INV	118000
chr1	150918709	chr1	150970626	DUP	51916
chr1	152085203	chr1	152187606	DUP	102402
chr1	153276894	chr1	153333008	DUP	56113
chr1	154522244	chr1	154941309	DUP	419064
chr1	155982687	chr1	156047889	INV	65201
chr1	157649272	chr1	157768388	DUP	119115
chr1	158814658	chr1	158986883	DEL	172224
chr1	160062798	chr1	160142987	INV	80188
chr1	161162238	chr1	161644786	DEL	482547
chr1	162739988	chr1	163314861	INV	574872
chr1	165621582	chr1	166829158	DEL	1207575
chr1	167847264	chr1	168203525	INV	356260
chr1	169348484	chr1	169496262	DEL	147777
chr1	171118995	chr1	171176589	INV	57593
chr1	172545561	chr1	173504266	DEL	958704
chr1	174976427	chr1	175334788	INV	358360
chr1	176761972	chr1	177244807	DUP	482834
chr1	178437980	chr1	178492643	DUP	54662
chr1	179622100	chr1	179992358	DUP	370257
chr1	181021320	chr1	181688777	DEL	667456
chr1	182847304	chr1	183102410	DUP	255105
chr1	185985083	chr1	186086402	DEL	101318
chr1	192989877	chr1	196646945	INV	3657067
chr1	197887746	chr1	198678198	INV	790451
chr1	200571226	chr1	200823342	DEL	252115
chr1	201825487	chr1	201972716	INV	147228
chr1	203007062	chr1	203140582	DEL	133519
chr1	204218396	chr1	204399389	DEL	180992
chr1	205494949	chr1	205631851	INV	136901
chr1	206652147	chr1	206770914	DUP	118766
chr1	207791583	chr1	208203594	DEL	412010
chr1	209781285	chr1	209955984	INV	174698
chr1	211450857	chr1	211841254	DUP	390396
chr1	212978434	chr1	214547918	DUP	1569483
chr1	215750993	chr1	216499207	DEL	748213
chr1	218609222	chr1	220153431	INV	1544208
chr1	222716194	chr1	222802814	INV	86619
chr1	223934759	chr1	223988538	INV	53778
chr1	225602526	chr1	225704553	DUP	102026
chr1	227070915	chr1	227170904	DUP	99988
chr1	228289245	chr1	228404407	INV	115161
chr1	229636100	chr1	230826069	DEL	1189968
chr1	231862231	chr1	231935429	DEL	73197
chr1	233398167	chr1	234454143	INV	1055975
chr1	235598076	chr1	235968310	INV	370233
chr1	236975377	chr1	237052972	DEL	77594
chr1	241665537	chr1	241753825	INV	88287
chr1	245022367	chr1	245771279	DUP	748911
chr1	247016761	chr1	247068105	DEL	51343
chr2	129913	chr2	193111	DUP	63197
chr2	1667730	chr2	3729220	DUP	2061489
chr2	7004563	chr2	9002720	DUP	1998156
chr2	10092553	chr2	10266457	DEL	173903
chr2	11338564	chr2	11591573	DEL	253008
chr2	16080146	chr2	16743955	DEL	663808
chr2	18767364	chr2	20135935	DUP	1368570
chr2	21235049	chr2	21362887	DEL	127837
chr2	24302520	chr2	24431030	DUP	128509
chr2	25466064	chr2	26410271	DUP	944206
chr2	27427521	chr2	27501539	DUP	74017
chr2	28762447	chr2	28824301	DUP	61853
chr2	30959002	chr2	31414459	DUP	455456
chr2	32667282	chr2	32726965	DEL	59682
chr2	33749464	chr2	36743321	DUP	2993856
chr2	38795642	chr2	38974291	DEL	178648
chr2	42510768	chr2	43801760	DUP	1290991
chr2	46608695	chr2	46844661	INV	235965
chr2	48025524	chr2	48687426	DUP	661901
chr2	50169205	chr2	50225805	DEL	56599
chr2	51254201	chr2	54122675	INV	2868473
chr2	55178355	chr2	55405994	INV	227638
chr2	58314728	chr2	61021651	DUP	2706922
chr2	62065021	chr2	63823278	DEL	1758256
chr2	65301530	chr2	66666971	DUP	1365440
chr2	69583616	chr2	69708078	DEL	124461
chr2	70903583	chr2	71015940	INV	112356
chr2	73449482	chr2	73679727	DEL	230244
chr2	74688029	chr2	74743725	DEL	55695
chr2	75929891	chr2	84755493	DUP	8825601
chr2	85778685	chr2	85849713	DUP	71027
chr2	88408941	chr2	88888777	DEL	479835
chr2	95539459	chr2	95773588	INV	234128
chr2	96802110	chr2	96935516	INV	133405
chr2	98128153	chr2	98276627	DEL	148473
chr2	99979341	chr2	101095015	DEL	1115673
chr2	102485512	chr2	102791323	DEL	305810
chr2	108487599	chr2	109090037	DEL	602437
chr2	110593102	chr2	110903065	DUP	309962
chr2	112537446	chr2	112846974	DEL	309527
chr2	113887785	chr2	113943291	DUP	55505
chr2	118584792	chr2	118702967	INV	118174
chr2	120208856	chr2	120385916	DEL	177059
chr2	121622646	chr2	121733898	INV	111251
chr2	127810918	chr2	127959767	INV	148848
chr2	130898681	chr2	130950630	DEL	51948
chr2	132236278	chr2	132288756	INV	52477
chr2	135096774	chr2	135626601	DEL	529826
chr2	136671925	chr2	138376020	DUP	1704094
chr2	145158616	chr2	145228055	INV	69438
chr2	148676292	chr2	149865275	INV	1188982
chr2	152109090	chr2	152295009	INV	185918
chr2	153434287	chr2	153485075	INV	50787
chr2	159498096	chr2	160029551	DEL	531454
chr2	161135543	chr2	162760269	DEL	1624725
chr2	165553559	chr2	165950739	DEL	397179
chr2	168104847	chr2	169714042	INV	1609194
chr2	170783420	chr2	171261105	DUP	477684
chr2	172668459	chr2	172930508	DUP	262048
chr2	176949440	chr2	177032853	DEL	83412
chr2	178082993	chr2	178979628	DEL	896634
chr2	182391802	chr2	182763998	DEL	372195
chr2	183794159	chr2	185800380	DUP	2006220
chr2	187351912	chr2	187530998	INV	179085
chr2	189856348	chr2	189907829	DEL	51480
chr2	191841590	chr2	191897008	DEL	55417
chr2	196751721	chr2	197183320	DUP	431598
chr2	198265256	chr2	198361259	DUP	96002
chr2	200296549	chr2	200826909	DUP	530359
chr2	202008352	chr2	202071974	INV	63621
chr2	203760335	chr2	203973296	DEL	212960
chr2	206589429	chr2	206872982	INV	283552
chr2	209047217	chr2	209107745	DEL	60527
chr2	210559932	chr2	210683383	INV	123450
chr2	212568780	chr2	215821392	INV	3252611
chr2	216974332	chr2	217339748	DEL	365415
chr2	218675327	chr2	218937804	DUP	262476
chr2	220040997	chr2	220094988	INV	53990
chr2	222436826	chr2	223104793	INV	667966
chr2	225639377	chr2	225707740	DEL	68362
chr2	227874674	chr2	227966886	DEL	92211
chr2	230656292	chr2	231075482	DUP	419189
chr2	232321713	chr2	232393734	INV	72020
chr2	233409435	chr2	233654219	INV	244783
chr2	234703161	chr2	234753753	DUP	50591
chr2	237253715	chr2	238258505	INV	1004789
chr2	240008157	chr2	241393168	DUP	1385010
chr2	242436614	chr2	242609504	INV	172889
chr3	219215	chr3	285187	DEL	65971
chr3	2153248	chr3	2260918	DEL	107669
chr3	4712674	chr3	4818948	INV	106273
chr3	8670405	chr3	8981959	DUP	311553
chr3	9987325	chr3	10104249	DEL	116923
chr3	11402034	chr3	12582858	DUP	1180823
chr3	13662272	chr3	14175735	INV	513462
chr3	15274183	chr3	15470199	INV	196015
chr3	16636601	chr3	19556826	DUP	2920224
chr3	23933083	chr3	25638306	DEL	1705222
chr3	27335735	chr3	27462927	DUP	127191
chr3	30666604	chr3	30720193	DEL	53588
chr3	33416390	chr3	36873435	DEL	3457044
chr3	38044090	chr3	38137722	DUP	93631
chr3	39142165	chr3	39230446	DUP	88280
chr3	40574352	chr3	41276941	INV	702588
chr3	42604972	chr3	42677710	INV	72737
chr3	44489873	chr3	44842848	DEL	352974
chr3	46007844	chr3	46487729	DUP	479884
chr3	47720362	chr3	47894750	DUP	174387
chr3	49004028	chr3	49139234	DUP	135205
chr3	50145339	chr3	50222341	DEL	77001
chr3	51453146	chr3	51675901	DEL	222754
chr3	52723710	chr3	52778017	INV	54306
chr3	53780843	chr3	53840504	INV	59660
chr3	56600783	chr3	56656641	DEL	55857
chr3	58092826	chr3	58416541	INV	323714
chr3	62258572	chr3	63822797	DUP	1564224
chr3	65351447	chr3	66432499	INV	1081051
chr3	69056004	chr3	69246563	DEL	190558
chr3	72892017	chr3	73111425	INV	219407
chr3	74349263	chr3	75787210	INV	1437946
chr3	78708598	chr3	87311160	INV	8602561
chr3	93584243	chr3	97596564	INV	4012320
chr3	99895166	chr3	100015406	DEL	120239
chr3	101048835	chr3	101372491	INV	323655
chr3	105266885	chr3	107778261	DEL	2511375
chr3	109051324	chr3	111688331	DUP	2637006
chr3	112713280	chr3	113011759	DUP	298478
chr3	114014915	chr3	119208104	DEL	5193188
chr3	121352779	chr3	121416970	DUP	64190
chr3	122420386	chr3	122634218	INV	213831
chr3	124375935	chr3	124459965	DEL	84029
chr3	125651932	chr3	125827363	DEL	175430
chr3	127328010	chr3	127390831	DUP	62820
chr3	128619272	chr3	128755526	INV	136253
chr3	129814989	chr3	130121356	INV	306366
chr3	132173697	chr3	132223798	INV	50100
chr3	133377564	chr3	133476030	DEL	98465
chr3	135978141	chr3	137785340	INV	1807198
chr3	139075826	chr3	141721499	DUP	2645672
chr3	142734290	chr3	145792593	INV	3058302
chr3	147110723	chr3	148598982	DUP	1488258
chr3	150341111	chr3	151164909	DUP	823797
chr3	152173399	chr3	153971971	DUP	1798571
chr3	155209595	chr3	155521948	INV	312352
chr3	156867025	chr3	158370438	INV	1503412
chr3	159710565	chr3	159997471	DUP	286905
chr3	164733672	chr3	164786218	DEL	52545
chr3	167084630	chr3	167247991	DEL	163360
chr3	169501697	chr3	170801646	DEL	1299948
chr3	172048801	chr3	172476051	DEL	427249
chr3	176767863	chr3	178919243	INV	2151379
chr3	180324329	chr3	180667693	DUP	343363
chr3	183014738	chr3	183493888	DUP	479149
chr3	184645110	chr3	185215099	DEL	569988
chr3	186334563	chr3	186506069	DEL	171505
chr3	189373469	chr3	189441366	INV	67896
chr3	190577367	chr3	193027827	DUP	2450459
chr3	194148243	chr3	195478881	INV	1330637
chr3	196532161	chr3	197426063	DUP	893901
chr4	654029	chr4	861361	INV	207331
chr4	1943061	chr4	2178438	INV	235376
chr4	3179650	chr4	3423641	DUP	243990
chr4	4862373	chr4	6292029	INV	1429655
chr4	7727127	chr4	8031236	INV	304108
chr4	9388726	chr4	10446332	DUP	1057605
chr4	13589862	chr4	15560019	INV	1970156
chr4	17490045	chr4	17581274	DEL	91228
chr4	20542784	chr4	20619142	INV	76357
chr4	22445569	chr4	23833392	INV	1387822
chr4	25028771	chr4	25159875	DUP	131103
chr4	27022652	chr4	30726814	INV	3704161
chr4	36162487	chr4	36214479	INV	51991
chr4	37448335	chr4	37849141	DEL	400805
chr4	39277578	chr4	39460242	DEL	182663
chr4	40825937	chr4	41684377	INV	858439
chr4	44683264	chr4	48170822	DUP	3487557
chr4	52709086	chr4	52775246	DUP	66159
chr4	54307420	chr4	55153404	DEL	845983
chr4	56318789	chr4	56756958	DUP	438168
chr4	69810568	chr4	70721520	DUP	910951
chr4	71892971	chr4	72619738	INV	726766
chr4	73987534	chr4	74279904	DUP	292369
chr4	76582511	chr4	76809361	DUP	226849
chr4	79205199	chr4	79370344	DEL	165144
chr4	83348900	chr4	83774364	INV	425463
chr4	85416653	chr4	85564340	INV	147686
chr4	87687286	chr4	88534190	DUP	846903
chr4	89576554	chr4	95172479	DEL	5595924
chr4	100000769	chr4	100062094	DEL	61324
chr4	103533390	chr4	103721285	DUP	187894
chr4	106181456	chr4	106859617	DUP	678160
chr4	108870055	chr4	109002417	INV	132361
chr4	110743462	chr4	110884300	INV	140837
chr4	113186873	chr4	113347505	DUP	160631
chr4	119609670	chr4	120180387	DEL	570716
chr4	122605356	chr4	122740487	DEL	135130
chr4	123856827	chr4	126239140	INV	2382312
chr4	128627016	chr4	128721881	DUP	94864
chr4	139103113	chr4	140189270	DUP	1086156
chr4	141312946	chr4	141580680	INV	267733
chr4	143348874	chr4	144448601	DUP	1099726
chr4	146031198	chr4	146685379	DEL	654180
chr4	148553285	chr4	151502421	INV	2949135
chr4	153247940	chr4	153881885	DUP	633944
chr4	155158941	chr4	155254401	DEL	95459
chr4	156630978	chr4	156723571	DEL	92592
chr4	159617041	chr4	160265649	DUP	648607
chr4	164393965	chr4	166260202	DUP	1866236
chr4	169204404	chr4	169845496	DUP	641091
chr4	170989725	chr4	177071099	INV	6081373
chr4	178359541	chr4	184204993	DEL	5845451
chr4	185620876	chr4	185687599	INV	66722
chr4	187077558	chr4	187194254	INV	116695
chr4	189064902	chr4	190067537	INV	1002634
chr5	77456	chr5	172929	DEL	95472
chr5	1210641	chr5	1278959	INV	68317
chr5	2751178	chr5	5188596	DEL	2437417
chr5	6606270	chr5	6752803	INV	146532
chr5	7872843	chr5	9226500	INV	1353656
chr5	10237413	chr5	10403590	DUP	166176
chr5	13717604	chr5	13864853	DEL	147248
chr5	16673412	chr5	16763378	INV	89965
chr5	23524003	chr5	32071827	INV	8547823
chr5	33458581	chr5	34033754	DUP	575172
chr5	35034679	chr5	35645330	INV	610650
chr5	37166009	chr5	37246157	DEL	80147
chr5	38406880	chr5	38488646	DUP	81765
chr5	40948143	chr5	41007663	INV	59519
chr5	43295959	chr5	43507109	INV	211149
chr5	44812833	chr5	50089589	DEL	5276755
chr5	52225812	chr5	52354470	DUP	128657
chr5	54424864	chr5	54572211	INV	147346
chr5	56178502	chr5	56231983	DEL	53480
chr5	57753459	chr5	58286161	DUP	532701
chr5	60837571	chr5	61659527	DEL	821955
chr5	64082780	chr5	64880227	DEL	797446
chr5	66400684	chr5	66461209	INV	60524
chr5	67587120	chr5	68400726	DUP	813605
chr5	70239490	chr5	70809305	INV	569814
chr5	72172237	chr5	72350248	DUP	178010
chr5	74011029	chr5	74640126	DEL	629096
chr5	75970800	chr5	77473857	DEL	1503056
chr5	79029691	chr5	79282049	DEL	252357
chr5	80549198	chr5	80642391	DUP	93192
chr5	82836199	chr5	85582347	INV	2746147
chr5	86672904	chr5	89922950	INV	3250045
chr5	93986575	chr5	94206230	INV	219654
chr5	96074462	chr5	96330389	DEL	255926
chr5	98195754	chr5	101596544	DUP	3400789
chr5	110077441	chr5	110436882	INV	359440
chr5	112152533	chr5	115149890	DUP	2997356
chr5	117876060	chr5	118485699	DEL	609638
chr5	121355254	chr5	121786083	DUP	430828
chr5	123981837	chr5	125821229	INV	1839391
chr5	126885685	chr5	127485736	INV	600050
chr5	130768135	chr5	131281453	INV	513317
chr5	132426082	chr5	133478066	DEL	1051983
chr5	134686694	chr5	135380720	DUP	694025
chr5	137228806	chr5	137496874	INV	268067
chr5	138652252	chr5	138717340	DEL	65087
chr5	139741992	chr5	139886854	DEL	144861
chr5	140905445	chr5	140957535	INV	52089
chr5	143543144	chr5	145640746	INV	2097601
chr5	146776655	chr5	147022528	DUP	245872
chr5	148389379	chr5	148627542	INV	238162
chr5	149753325	chr5	149825851	DEL	72525
chr5	150844743	chr5	150927746	INV	83002
chr5	154173329	chr5	154278671	INV	105341
chr5	156378428	chr5	156667687	DEL	289258
chr5	158746708	chr5	159833994	DEL	1087285
chr5	161116190	chr5	161522370	DUP	406179
chr5	162900165	chr5	167643280	INV	4743114
chr5	169021029	chr5	169141472	DUP	120442
chr5	170237252	chr5	170817403	INV	580150
chr5	172385287	chr5	175528719	DEL	3143431
chr5	176701555	chr5	176796778	DUP	95222
chr5	178045873	chr5	178414959	INV	369085
chr5	179665973	chr5	179743771	DEL	77797
chr6	347118	chr6	2836272	INV	2489153
chr6	4048887	chr6	4117413	DUP	68525
chr6	7394775	chr6	7574673	INV	179897
chr6	10401081	chr6	10908098	DUP	507016
chr6	12122437	chr6	12292955	DEL	170517
chr6	13599973	chr6	13804264	INV	204290
chr6	16145146	chr6	17605459	DUP	1460312
chr6	24417539	chr6	24579262	INV	161722
chr6	25915160	chr6	26019500	DUP	104339
chr6	27218823	chr6	28118487	DUP	899663
chr6	29574301	chr6	29640527	DUP	66225
chr6	30671740	chr6	30862501	DUP	190760
chr6	31905079	chr6	31963509	INV	58429
chr6	33039315	chr6	33136146	INV	96830
chr6	34211925	chr6	34498509	INV	286583
chr6	35747501	chr6	35837621	DEL	90119
chr6	36938315	chr6	37141695	DEL	203379
chr6	38819808	chr6	38875777	DEL	55968
chr6	40998225	chr6	41059763	INV	61537
chr6	42075121	chr6	42178065	DUP	102943
chr6	43192072	chr6	43272055	INV	79982
chr6	46659681	chr6	46722202	INV	62520
chr6	49412479	chr6	49664378	INV	251898
chr6	50788198	chr6	51890751	DUP	1102552
chr6	52995278	chr6	55935047	DEL	2939768
chr6	57014081	chr6	62304472	DUP	5290390
chr6	64391161	chr6	70409265	DEL	6018103
chr6	71570371	chr6	73901450	DUP	2331078
chr6	75797717	chr6	75855554	DEL	57836
chr6	80200523	chr6	80749782	INV	549258
chr6	82924334	chr6	83832126	INV	907791
chr6	86199821	chr6	87969055	DUP	1769233
chr6	89892440	chr6	89977400	INV	84959
chr6	91226728	chr6	93966922	DEL	2740193
chr6	96973671	chr6	99856171	DUP	2882499
chr6	101934673	chr6	101990966	DEL	56292
chr6	106535694	chr6	106990686	DUP	454991
chr6	108067864	chr6	108224343	DUP	156478
chr6	109313983	chr6	109484863	DUP	170879
chr6	110530851	chr6	111213193	DUP	682341
chr6	112388994	chr6	112439683	DUP	50688
chr6	114262345	chr6	116439055	INV	2176709
chr6	117590716	chr6	117866236	INV	275519
chr6	123124022	chr6	123593116	DUP	469093
chr6	125231919	chr6	125575432	INV	343512
chr6	128321033	chr6	129929050	INV	1608016
chr6	131186632	chr6	131918085	INV	731452
chr6	133047365	chr6	134497098	INV	1449732
chr6	135519548	chr6	135750835	DUP	231286
chr6	137190742	chr6	137481130	DUP	290387
chr6	138615960	chr6	138754930	DUP	138969
chr6	142488688	chr6	142724516	DEL	235827
chr6	144265944	chr6	144337008	DEL	71063
chr6	146047551	chr6	146215558	DEL	168006
chr6	147635926	chr6	148867890	INV	1231963
chr6	150714900	chr6	151671702	DUP	956801
chr6	152674506	chr6	152748771	INV	74264
chr6	155141873	chr6	155501682	DUP	359808
chr6	158360067	chr6	158488896	INV	128828
chr6	159644182	chr6	160199823	INV	555640
chr6	161509315	chr6	165713762	INV	4204446
chr6	166741707	chr6	167358962	INV	617254
chr6	168463721	chr6	169625424	DEL	1161702
chr7	195684	chr7	288459	DEL	92774
chr7	1476735	chr7	1535002	DUP	58266
chr7	2581893	chr7	2634056	INV	52162
chr7	4010299	chr7	4796477	INV	786177
chr7	5924338	chr7	6065659	INV	141320
chr7	8261195	chr7	11078955	DEL	2817759
chr7	12379922	chr7	13951243	INV	1571320
chr7	17841296	chr7	17929941	DEL	88644
chr7	20197016	chr7	20670362	INV	473345
chr7	21677860	chr7	21907178	DEL	229317
chr7	23236228	chr7	23385227	DEL	148998
chr7	24705957	chr7	27183178	DUP	2477220
chr7	29548883	chr7	30087242	DEL	538358
chr7	33062964	chr7	33135814	INV	72849
chr7	36373040	chr7	36447754	DUP	74713
chr7	37905927	chr7	38469995	INV	564067
chr7	42008411	chr7	42117036	DEL	108624
chr7	43920164	chr7	43991374	DEL	71209
chr7	45006659	chr7	45112278	INV	105618
chr7	47455475	chr7	47871756	INV	416280
chr7	50661817	chr7	50731709	INV	69891
chr7	55223674	chr7	55467281	DUP	243606
chr7	64453935	chr7	66262462	INV	1808526
chr7	70230564	chr7	72399073	DEL	2168508
chr7	73457331	chr7	73510975	DEL	53643
chr7	74556193	chr7	74613910	DUP	57716
chr7	75615403	chr7	75912852	DUP	297448
chr7	77581960	chr7	80293105	DUP	2711144
chr7	81596347	chr7	82580908	DUP	984560
chr7	86541220	chr7	86811354	INV	270133
chr7	87846464	chr7	87911947	DUP	65482
chr7	88966063	chr7	89790912	INV	824848
chr7	91668181	chr7	91728277	DUP	60095
chr7	92733822	chr7	93110543	INV	376720
chr7	94165437	chr7	94292311	DEL	126873
chr7	95821041	chr7	96635492	DEL	814450
chr7	97860174	chr7	97938983	DEL	78808
chr7	98953725	chr7	99015548	INV	61822
chr7	100029788	chr7	100086472	DUP	56683
chr7	101190830	chr7	101844198	INV	653367
chr7	102938182	chr7	102996541	DEL	58358
chr7	104716327	chr7	105206864	INV	490536
chr7	107335377	chr7	107417781	DEL	82403
chr7	111380181	chr7	111977421	INV	597239
chr7	114301079	chr7	116340100	INV	2039020
chr7	120606766	chr7	120767836	DUP	161069
chr7	121963276	chr7	122031718	DUP	68441
chr7	123267485	chr7	123334299	DUP	66813
chr7	124465452	chr7	127234897	INV	2769444
chr7	128357797	chr7	128453373	INV	95575
chr7	129768875	chr7	129845179	DUP	76303
chr7	131193642	chr7	133988738	DUP	2795095
chr7	135262313	chr7	136938958	DUP	1676644
chr7	138264719	chr7	138553911	INV	289191
chr7	139657049	chr7	139726385	INV	69335
chr7	141364551	chr7	141421885	INV	57333
chr7	142570709	chr7	142639077	DEL	68367
chr7	143972617	chr7	144074640	DUP	102022
chr7	146223300	chr7	146309009	DUP	85708
chr7	147415829	chr7	147577606	DEL	161776
chr7	148703682	chr7	148988003	INV	284320
chr7	150068325	chr7	150490889	DUP	422563
chr7	151846328	chr7	151947820	DEL	101491
chr7	155253816	chr7	155532686	INV	278869
chr7	156627798	chr7	156753999	DEL	126200
chr7	157928835	chr7	158529339	INV	600503
chr8	194421	chr8	419059	DUP	224637
chr8	1446504	chr8	1504902	DEL	58397
chr8	7139412	chr8	7218193	INV	78780
chr8	9565258	chr8	10390211	INV	824952
chr8	11416251	chr8	11708078	INV	291826
chr8	12946785	chr8	17134452	DUP	4187666
chr8	18662038	chr8	19680790	DUP	1018751
chr8	21825547	chr8	21926961	DEL	101413
chr8	23002266	chr8	23059237	DEL	56970
chr8	24168904	chr8	24255196	INV	86291
chr8	25290279	chr8	25343570	DEL	53290
chr8	27291699	chr8	27399529	INV	107829
chr8	28904855	chr8	30038022	INV	1133166
chr8	33354461	chr8	35580569	DEL	2226107
chr8	36664888	chr8	37604777	DUP	939888
chr8	38699456	chr8	38833750	DEL	134293
chr8	41469759	chr8	41550544	DEL	80784
chr8	42611004	chr8	42853151	INV	242146
chr8	47755848	chr8	48740935	DEL	985086
chr8	52323499	chr8	53570089	DUP	1246589
chr8	54964087	chr8	55541074	DUP	576986
chr8	59408684	chr8	59491832	INV	83147
chr8	61135425	chr8	61656623	DEL	521197
chr8	63937733	chr8	67065400	DUP	3127666
chr8	68112525	chr8	69017055	DEL	904529
chr8	71041460	chr8	71508680	DUP	467219
chr8	72950047	chr8	73922679	DUP	972631
chr8	75275373	chr8	75926605	INV	651231
chr8	77763058	chr8	82439340	DUP	4676281
chr8	86049785	chr8	86128393	DUP	78607
chr8	87452775	chr8	87560268	DUP	107492
chr8	91029790	chr8	91971544	DEL	941753
chr8	94714043	chr8	94805239	DUP	91195
chr8	95894780	chr8	96047785	INV	153004
chr8	99044137	chr8	99141478	DUP	97340
chr8	100832646	chr8	100996714	DEL	164067
chr8	103270748	chr8	103664566	DUP	393817
chr8	104932442	chr8	106359292	INV	1426849
chr8	110395973	chr8	110449455	INV	53481
chr8	113301094	chr8	116428142	DEL	3127047
chr8	117865760	chr8	118816712	INV	950951
chr8	119941813	chr8	120629674	DUP	687860
chr8	124035533	chr8	124349822	DUP	314288
chr8	125568263	chr8	126017940	DEL	449676
chr8	130864560	chr8	131140011	DUP	275450
chr8	133049645	chr8	133145067	INV	95421
chr8	134476780	chr8	139153475	INV	4676694
chr8	140675930	chr8	141569423	DUP	893492
chr8	143558895	chr8	143623826	DUP	64930
chr8	144643557	chr8	144801160	INV	157602
chr9	206405	chr9	275972	INV	69566
chr9	2158793	chr9	2646847	DEL	488053
chr9	5067922	chr9	5466216	DEL	398293
chr9	6537542	chr9	8526478	INV	1988935
chr9	13112725	chr9	13220865	DUP	108139
chr9	15188811	chr9	15468194	INV	279382
chr9	17788892	chr9	18891358	DUP	1102465
chr9	20946754	chr9	26918108	DUP	5971353
chr9	32430096	chr9	32489002	DEL	58905
chr9	34260064	chr9	34400655	INV	140590
chr9	35560346	chr9	35662286	DUP	101939
chr9	37429358	chr9	37489452	DEL	60093
chr9	39359315	chr9	39887979	DEL	528663
chr9	41324975	chr9	41504222	INV	179246
chr9	71188021	chr9	71843619	INV	655597
chr9	72963079	chr9	75541733	DUP	2578653
chr9	77746659	chr9	79321408	DEL	1574748
chr9	80919317	chr9	82322959	DUP	1403641
chr9	84201850	chr9	84606780	DUP	404929
chr9	85622913	chr9	86282292	INV	659378
chr9	88574311	chr9	88635426	DEL	61114
chr9	90254436	chr9	90314987	DUP	60550
chr9	91994736	chr9	95082482	DEL	3087745
chr9	96213422	chr9	96424181	DUP	210758
chr9	97885922	chr9	98219352	DUP	333429
chr9	99797580	chr9	100055422	INV	257841
chr9	101541421	chr9	101786394	DEL	244972
chr9	104190801	chr9	106878229	INV	2687427
chr9	108126907	chr9	109692395	DEL	1565487
chr9	111664984	chr9	112015546	DUP	350561
chr9	113194888	chr9	114137066	DUP	942177
chr9	115250772	chr9	115932164	DUP	681391
chr9	117031563	chr9	117108666	DUP	77102
chr9	119203212	chr9	123624867	INV	4421654
chr9	125514576	chr9	125620372	INV	105795
chr9	127219142	chr9	127622031	INV	402888
chr9	129405331	chr9	129459021	DEL	53689
chr9	130473973	chr9	130573346	DUP	99372
chr9	131584094	chr9	131745649	DUP	161554
chr9	133069053	chr9	133237012	DEL	167958
chr9	134352847	chr9	135173614	INV	820766
chr9	136219522	chr9	136274605	DEL	55082
chr9	137623343	chr9	137688905	INV	65561
chr9	138713545	chr9	139116329	INV	402783
chr9	140138797	chr9	140249872	INV	111074
chr10	282335	chr10	1045269	INV	762933
chr10	3148484	chr10	3199635	INV	51150
chr10	5009006	chr10	5139008	DEL	130001
chr10	6155153	chr10	6271292	DUP	116138
chr10	7746662	chr10	7841268	DUP	94605
chr10	12211145	chr10	12281111	DEL	69965
chr10	13700568	chr10	14883011	INV	1182442
chr10	16881565	chr10	16992937	INV	111371
chr10	18162173	chr10	18826448	DUP	664274
chr10	21077899	chr10	21188372	DEL	110472
chr10	24877293	chr10	25885632	DEL	1008338
chr10	27035481	chr10	27327197	DUP	291715
chr10	28906154	chr10	29753339	DEL	847184
chr10	32099131	chr10	32306940	INV	207808
chr10	35301157	chr10	42924244	INV	7623086
chr10	44872308	chr10	45938500	DUP	1066191
chr10	46963345	chr10	47165429	INV	202083
chr10	48264592	chr10	48387378	DEL	122785
chr10	49448801	chr10	49938121	INV	489319
chr10	50950520	chr10	51391755	DEL	441234
chr10	54528900	chr10	55568161	DUP	1039260
chr10	60125469	chr10	60545675	INV	420205
chr10	61837587	chr10	61965063	DEL	127475
chr10	64952640	chr10	69749585	DUP	4796944
chr10	70768812	chr10	70959563	DUP	190750
chr10	72288248	chr10	72496670	DUP	208421
chr10	73549666	chr10	73829045	INV	279378
chr10	74833533	chr10	74898960	DEL	65426
chr10	76786737	chr10	76863921	DUP	77183
chr10	78649704	chr10	79568066	DEL	918361
chr10	81051010	chr10	81110149	DUP	59138
chr10	82183207	chr10	82274931	INV	91723
chr10	83739886	chr10	83795619	DUP	55732
chr10	85963294	chr10	87368980	INV	1405685
chr10	88422653	chr10	88591920	DEL	169266
chr10	90431145	chr10	90526781	DEL	95635
chr10	92676847	chr10	93257368	DEL	580520
chr10	94266337	chr10	94391843	DEL	125505
chr10	95434089	chr10	96114158	DEL	680068
chr10	97116980	chr10	97172802	DEL	55821
chr10	98309981	chr10	98763790	DUP	453808
chr10	99994321	chr10	100155046	DEL	160724
chr10	101461401	chr10	101569943	DUP	108541
chr10	102707605	chr10	102769308	INV	61702
chr10	103903322	chr10	103989659	DUP	86336
chr10	105106523	chr10	105160853	DEL	54329
chr10	111642851	chr10	112337872	DEL	695020
chr10	113918914	chr10	114169556	DUP	250641
chr10	115340267	chr10	115530207	INV	189939
chr10	116606915	chr10	116733200	DEL	126284
chr10	118354228	chr10	118440614	DEL	86385
chr10	120820199	chr10	120919252	DUP	99052
chr10	122665220	chr10	123242671	DUP	577450
chr10	124270862	chr10	124351620	INV	80757
chr10	126451874	chr10	126518516	DEL	66641
chr10	127526438	chr10	129872289	DEL	2345850
chr10	131639745	chr10	131968148	INV	328402
chr10	133783751	chr10	133960410	INV	176658
chr10	135000876	chr10	135092664	DUP	91787
chr11	211793	chr11	280873	INV	69079
chr11	1465898	chr11	1578248	INV	112349
chr11	2596078	chr11	2907616	DEL	311537
chr11	4106853	chr11	4390815	DUP	283961
chr11	6263833	chr11	6412861	DEL	149027
chr11	7652803	chr11	7723938	DUP	71134
chr11	8736838	chr11	8935748	DEL	198909
chr11	10515960	chr11	10627118	DUP	111157
chr11	12244978	chr11	13380434	DUP	1135455
chr11	14480806	chr11	14991642	DEL	510835
chr11	16010426	chr11	16205626	DUP	195199
chr11	17417309	chr11	17484712	DEL	67402
chr11	18501681	chr11	18636398	INV	134716
chr11	20117127	chr11	20415533	DEL	298405
chr11	22295016	chr11	22381478	DEL	86461
chr11	26585506	chr11	27401327	DEL	815820
chr11	31455931	chr11	31813601	DEL	357669
chr11	33121500	chr11	33722741	INV	601240
chr11	35230025	chr11	36300510	DEL	1070484
chr11	43343019	chr11	43467732	DUP	124712
chr11	44960255	chr11	45925861	DUP	965605
chr11	47180234	chr11	47267055	DUP	86820
chr11	48286345	chr11	48999346	DEL	713000
chr11	55654600	chr11	57076992	DUP	1422391
chr11	59347393	chr11	59420932	DUP	73538
chr11	60540666	chr11	60617403	DUP	76736
chr11	61642884	chr11	61727100	DUP	84215
chr11	62749322	chr11	63276017	DUP	526694
chr11	64331822	chr11	64417009	INV	85186
chr11	65483467	chr11	65626742	DEL	143274
chr11	66635906	chr11	67014642	INV	378735
chr11	68204215	chr11	68454092	INV	249876
chr11	69464730	chr11	70011276	INV	546545
chr11	71154558	chr11	71501521	INV	346962
chr11	72536569	chr11	73073729	DUP	537159
chr11	74418075	chr11	75114573	DUP	696497
chr11	76255875	chr11	76405409	INV	149533
chr11	77820948	chr11	77918410	INV	97461
chr11	82643460	chr11	82880772	DUP	237311
chr11	85373129	chr11	86666248	INV	1293118
chr11	89405292	chr11	89535939	DEL	130646
chr11	92088990	chr11	92915558	INV	826567
chr11	94317489	chr11	95520951	INV	1203461
chr11	100846774	chr11	101773986	INV	927211
chr11	102823828	chr11	102984951	DUP	161122
chr11	104819699	chr11	104903141	DEL	83441
chr11	107326779	chr11	108012432	INV	685652
chr11	110105915	chr11	111227478	DUP	1121562
chr11	113076117	chr11	113144040	DEL	67922
chr11	114317718	chr11	116632047	DEL	2314328
chr11	117692147	chr11	117782018	INV	89870
chr11	118894793	chr11	118963156	DEL	68362
chr11	119985360	chr11	120098108	DUP	112747
chr11	121175976	chr11	121427909	INV	251932
chr11	122930347	chr11	123481779	DUP	551431
chr11	124622884	chr11	124742701	INV	119816
chr11	125778010	chr11	125873578	DUP	95567
chr11	128677610	chr11	128844673	INV	167062
chr11	130066360	chr11	130777856	DEL	711495
chr11	133791836	chr11	134029103	DEL	237266
chr12	90640	chr12	248601	INV	157960
chr12	1892201	chr12	2132466	DUP	240264
chr12	3724516	chr12	4656211	INV	931694
chr12	6093652	chr12	6182445	INV	88792
chr12	7242418	chr12	7527969	DEL	285550
chr12	8690746	chr12	9004256	DUP	313509
chr12	10134549	chr12	10464757	INV	330207
chr12	12979449	chr12	13241072	DUP	261622
chr12	14768160	chr12	14828441	INV	60280
chr12	16052796	chr12	18839513	DUP	2786716
chr12	20800933	chr12	21034342	INV	233408
chr12	22062455	chr12	22624722	DUP	562266
chr12	24987661	chr12	25262054	DUP	274392
chr12	26749329	chr12	26810657	DEL	61327
chr12	27811754	chr12	29523796	INV	1712041
chr12	30819402	chr12	30874492	DEL	55089
chr12	32136575	chr12	32896763	DUP	760187
chr12	40694571	chr12	40811236	INV	116664
chr12	42862746	chr12	43823473	INV	960726
chr12	46244877	chr12	46324198	DUP	79320
chr12	48062143	chr12	48138397	DUP	76253
chr12	49166256	chr12	49225246	DEL	58989
chr12	50393724	chr12	50480826	DEL	87101
chr12	51736745	chr12	51852714	DEL	115968
chr12	52883240	chr12	52940851	INV	57610
chr12	54116108	chr12	54738980	DUP	622871
chr12	56078125	chr12	56214926	INV	136800
chr12	57348563	chr12	57434129	DUP	85565
chr12	59274077	chr12	62940999	DUP	3666921
chr12	64814125	chr12	64876306	DUP	62180
chr12	66707490	chr12	66851993	DEL	144502
chr12	69047788	chr12	69652208	INV	604419
chr12	70729262	chr12	70933064	DUP	203801
chr12	71976896	chr12	72038107	DEL	61210
chr12	75718417	chr12	75897439	DUP	179021
chr12	77239385	chr12	77421665	DUP	182279
chr12	78512224	chr12	78571893	DEL	59668
chr12	80188163	chr12	80650705	INV	462541
chr12	85410374	chr12	88441977	DUP	3031602
chr12	89996516	chr12	92817378	INV	2820861
chr12	94693040	chr12	95420986	DUP	727945
chr12	97018975	chr12	97337739	INV	318763
chr12	98994426	chr12	100479894	INV	1485467
chr12	101684821	chr12	101738054	DEL	53232
chr12	104046443	chr12	104099678	INV	53234
chr12	105421743	chr12	105538483	INV	116739
chr12	108012507	chr12	108135369	INV	122861
chr12	109203211	chr12	109281330	DEL	78118
chr12	110345782	chr12	110465770	INV	119987
chr12	111735290	chr12	111802658	DEL	67367
chr12	112917250	chr12	113305649	INV	388398
chr12	114385703	chr12	114803519	DEL	417815
chr12	116420494	chr12	117613408	DEL	1192913
chr12	118673560	chr12	120110869	DUP	1437308
chr12	121440158	chr12	121692946	INV	252787
chr12	122747804	chr12	122965047	INV	217242
chr12	124072418	chr12	124177916	DEL	105497
chr12	125268414	chr12	125434425	DUP	166010
chr12	130838928	chr12	132402280	DUP	1563351
chr12	133586450	chr12	133696064	DEL	109613
chr13	20245393	chr13	20635405	DEL	390011
chr13	21734080	chr13	23906994	INV	2172913
chr13	25075430	chr13	25264249	DEL	188818
chr13	28002101	chr13	28124652	DUP	122550
chr13	30073581	chr13	31723096	DUP	1649514
chr13	32756237	chr13	32812373	DUP	56135
chr13	35731979	chr13	37012977	INV	1280997
chr13	38157758	chr13	38932049	DEL	774290
chr13	41383859	chr13	41892959	DUP	509099
chr13	45976368	chr13	46725946	DUP	749577
chr13	48877989	chr13	50056775	DUP	1178785
chr13	51940739	chr13	52344213	DEL	403473
chr13	66986140	chr13	67096806	DUP	110665
chr13	73346725	chr13	76382005	DEL	3035279
chr13	77529609	chr13	77636784	DEL	107174
chr13	93424432	chr13	93966945	DEL	542512
chr13	95095167	chr13	95232755	DEL	137587
chr13	96239461	chr13	98631718	DUP	2392256
chr13	100192329	chr13	100955323	INV	762993
chr13	103288752	chr13	103392781	DUP	104028
chr13	110816523	chr13	111084710	DUP	268186
chr13	113210812	chr13	113514112	INV	303299
chr13	114777551	chr13	114973660	DUP	196108
chr14	19561121	chr14	20665971	DEL	1104849
chr14	21796667	chr14	21870936	DEL	74268
chr14	22930727	chr14	23004828	INV	74100
chr14	24028990	chr14	24109808	DUP	80817
chr14	30105256	chr14	31059137	DEL	953880
chr14	34396730	chr14	35242132	INV	845401
chr14	36298220	chr14	36945604	DEL	647383
chr14	39648370	chr14	45371779	INV	5723408
chr14	50245680	chr14	50298169	INV	52488
chr14	51380473	chr14	51447540	INV	67066
chr14	52469035	chr14	53178783	INV	709747
chr14	54417780	chr14	54866540	DEL	448759
chr14	56103442	chr14	57086291	INV	982848
chr14	58770727	chr14	58896591	DUP	125863
chr14	59950591	chr14	60074404	DUP	123812
chr14	61445645	chr14	61514477	DEL	68831
chr14	63858148	chr14	64446715	INV	588566
chr14	67667160	chr14	67815497	INV	148336
chr14	69348549	chr14	69992541	DEL	643991
chr14	71199689	chr14	71492151	DEL	292461
chr14	72942421	chr14	73407379	DUP	464957
chr14	74410836	chr14	74514908	DUP	104071
chr14	75559836	chr14	77294342	DUP	1734505
chr14	81660574	chr14	81952956	DEL	292381
chr14	88412233	chr14	88897779	INV	485545
chr14	90738308	chr14	91121783	INV	383474
chr14	92346791	chr14	92406413	INV	59621
chr14	93651395	chr14	93716986	DUP	65590
chr14	94756313	chr14	95055609	INV	299295
chr14	96770594	chr14	96999192	INV	228597
chr14	99866864	chr14	99927229	DUP	60364
chr14	101198832	chr14	101304021	INV	105188
chr14	102452083	chr14	102505660	INV	53576
chr14	103572934	chr14	103803124	DUP	230189
chr14	105062632	chr14	105179612	DEL	116979
chr14	106205778	chr14	106305242	DEL	99463
chr15	20446881	chr15	20743494	INV	296612
chr15	22708866	chr15	22848036	DEL	139169
chr15	23891114	chr15	25077479	INV	1186364
chr15	26107825	chr15	27774536	DUP	1666710
chr15	28803456	chr15	28951514	INV	148057
chr15	30026605	chr15	30379538	DEL	352932
chr15	32390483	chr15	32689213	DEL	298729
chr15	33923820	chr15	33989942	INV	66121
chr15	35234545	chr15	37387204	DEL	2152658
chr15	39879107	chr15	40030185	INV	151077
chr15	41070217	chr15	41147967	DEL	77749
chr15	42149897	chr15	42278606	INV	128708
chr15	43317942	chr15	43483732	DEL	165789
chr15	44858124	chr15	44960818	DEL	102693
chr15	48056499	chr15	48432873	INV	376373
chr15	50213475	chr15	50788059	DUP	574583
chr15	51794981	chr15	51872434	DEL	77452
chr15	52902983	chr15	54005636	INV	1102652
chr15	55666226	chr15	55970825	DEL	304598
chr15	58254740	chr15	58935586	DEL	680845
chr15	60645383	chr15	60794217	INV	148833
chr15	62170602	chr15	62220631	INV	50028
chr15	63354632	chr15	63929871	DEL	575238
chr15	64971609	chr15	65110561	INV	138951
chr15	66614304	chr15	66782248	DEL	167943
chr15	68119597	chr15	68502639	DEL	383041
chr15	69719207	chr15	70345834	DEL	626626
chr15	72039971	chr15	72106933	INV	66961
chr15	73852959	chr15	73995314	DUP	142354
chr15	75045492	chr15	75117217	INV	71724
chr15	76521464	chr15	76632705	DEL	111240
chr15	78208708	chr15	78394715	DEL	186006
chr15	80465937	chr15	81173857	DUP	707919
chr15	82638708	chr15	82725435	DUP	86726
chr15	83793520	chr15	83933009	DUP	139488
chr15	85188992	chr15	89018447	INV	3829454
chr15	90170556	chr15	90272155	DEL	101598
chr15	91422589	chr15	91485890	INV	63300
chr15	93447845	chr15	93524598	DUP	76752
chr15	96877776	chr15	98511190	DUP	1633413
chr15	99671323	chr15	100254742	DUP	583418
chr15	101436598	chr15	101553466	INV	116867
chr16	109439	chr16	311499	DEL	202059
chr16	1397937	chr16	1504985	DUP	107047
chr16	2547836	chr16	2812216	DEL	264379
chr16	3821295	chr16	4244131	DUP	422835
chr16	6225518	chr16	6302765	DEL	77246
chr16	7460481	chr16	7518933	DEL	58451
chr16	8738319	chr16	8859157	DUP	120837
chr16	10865649	chr16	10998456	INV	132806
chr16	14026829	chr16	14677359	INV	650529
chr16	15693087	chr16	15812678	DEL	119590
chr16	18439162	chr16	18528831	DEL	89668
chr16	19556673	chr16	19870641	DEL	313967
chr16	21049980	chr16	21150322	INV	100341
chr16	22158814	chr16	22327404	DUP	168589
chr16	23389886	chr16	23478832	DEL	88945
chr16	24574033	chr16	24807046	INV	233012
chr16	27372720	chr16	27497645	DUP	124924
chr16	28507964	chr16	28602885	DUP	94920
chr16	29821049	chr16	29873434	INV	52384
chr16	30939312	chr16	31075643	DUP	136330
chr16	47696018	chr16	48120603	DEL	424584
chr16	50260645	chr16	50327027	DEL	66381
chr16	52482574	chr16	53340297	DEL	857722
chr16	55362571	chr16	55516348	DUP	153776
chr16	56533941	chr16	56869570	DUP	335628
chr16	57950856	chr16	58018850	DUP	67993
chr16	64982066	chr16	66424500	DEL	1442433
chr16	67574229	chr16	67695211	INV	120981
chr16	68714364	chr16	68845415	DUP	131050
chr16	69967599	chr16	70162989	DEL	195389
chr16	71603653	chr16	71780862	DEL	177208
chr16	72832783	chr16	74337361	INV	1504577
chr16	77226754	chr16	77326405	DEL	99650
chr16	81058205	chr16	81174132	DUP	115926
chr16	83984810	chr16	84102597	INV	117786
chr16	85138525	chr16	85700209	DEL	561683
chr16	87445838	chr16	87740565	INV	294726
chr16	88765439	chr16	88876102	INV	110662
chr16	89925395	chr16	90026997	INV	101601
chr17	34668	chr17	98944	DEL	64275
chr17	1281338	chr17	1370737	DUP	89398
chr17	2568993	chr17	2938206	DEL	369212
chr17	3957735	chr17	4075525	INV	117789
chr17	5282326	chr17	5334106	INV	51779
chr17	6351995	chr17	6513922	DEL	161926
chr17	7534543	chr17	7609165	INV	74621
chr17	8733234	chr17	8789809	INV	56574
chr17	10213243	chr17	10300374	DUP	87130
chr17	11833558	chr17	12902337	DUP	1068778
chr17	15162670	chr17	15499025	DUP	336354
chr17	16638463	chr17	16746196	DEL	107732
chr17	17766582	chr17	18006903	DEL	240320
chr17	19235421	chr17	19288430	INV	53008
chr17	20360262	chr17	20906448	INV	546185
chr17	25632556	chr17	25970075	DEL	337518
chr17	27001987	chr17	27064862	DUP	62874
chr17	28382288	chr17	28536046	INV	153757
chr17	29554096	chr17	29633021	DEL	78924
chr17	31261223	chr17	32961974	DEL	1700750
chr17	34073637	chr17	34192579	DUP	118941
chr17	35297119	chr17	35582199	DUP	285079
chr17	36626599	chr17	36706932	INV	80332
chr17	37815295	chr17	37866983	INV	51687
chr17	38925627	chr17	39020938	DEL	95310
chr17	40066386	chr17	40127022	INV	60635
chr17	41140071	chr17	41200945	INV	60873
chr17	42225806	chr17	42288365	DEL	62558
chr17	43317558	chr17	43596529	DEL	278970
chr17	44633440	chr17	45340301	INV	706860
chr17	46675812	chr17	46801763	DEL	125950
chr17	47901508	chr17	48155199	INV	253690
chr17	49247696	chr17	55076427	INV	5828730
chr17	56285601	chr17	56353586	INV	67984
chr17	57684025	chr17	57741947	INV	57921
chr17	59480053	chr17	59971229	DEL	491175
chr17	61512240	chr17	61610934	DEL	98693
chr17	64221450	chr17	65342772	DUP	1121321
chr17	66424456	chr17	66524204	DUP	99747
chr17	70118014	chr17	71201779	DUP	1083764
chr17	72248674	chr17	72307707	INV	59032
chr17	73490715	chr17	73566570	DUP	75854
chr17	74623248	chr17	74682202	DUP	58953
chr17	76073208	chr17	76159205	DEL	85996
chr17	77768982	chr17	77915566	DUP	146583
chr17	79007037	chr17	79080096	DEL	73058
chr17	80205101	chr17	80404259	DEL	199157
chr18	218969	chr18	673538	DUP	454568
chr18	2588182	chr18	2741597	DEL	153414
chr18	6240776	chr18	6959207	INV	718430
chr18	8635474	chr18	10549557	INV	1914082
chr18	11864450	chr18	12097746	DEL	233295
chr18	13889011	chr18	13994995	INV	105983
chr18	18549742	chr18	19030732	INV	480989
chr18	20950145	chr18	21058006	DUP	107860
chr18	28668367	chr18	28723909	INV	55541
chr18	29795989	chr18	29849284	INV	53294
chr18	31326610	chr18	32839914	DEL	1513303
chr18	43246590	chr18	43419784	DEL	173193
chr18	44561377	chr18	44772634	DUP	211256
chr18	46583875	chr18	46654705	INV	70829
chr18	47804414	chr18	47909984	DUP	105569
chr18	51890427	chr18	52898904	DEL	1008476
chr18	55317205	chr18	56054738	DUP	737532
chr18	59807102	chr18	60027272	INV	220169
chr18	61225288	chr18	61308714	DUP	83425
chr18	66348854	chr18	66510742	INV	161887
chr18	67806974	chr18	67858643	DUP	51668
chr18	71823304	chr18	72249643	DUP	426338
chr18	74624581	chr18	76755124	INV	2130542
chr19	293752	chr19	374213	DEL	80460
chr19	1395084	chr19	1454178	DUP	59093
chr19	2755783	chr19	2808856	DUP	53072
chr19	3809807	chr19	3907301	DUP	97493
chr19	4929919	chr19	5135153	DEL	205233
chr19	6389458	chr19	6458212	DUP	68753
chr19	7525409	chr19	7587196	DUP	61786
chr19	8615210	chr19	8971238	INV	356027
chr19	10087669	chr19	10201366	INV	113696
chr19	11224570	chr19	11287658	INV	63087
chr19	12359933	chr19	12659749	DEL	299815
chr19	13868373	chr19	14047310	DUP	178936
chr19	15226923	chr19	15299603	DUP	72679
chr19	16591385	chr19	16976721	INV	385335
chr19	17988777	chr19	18182572	DUP	193794
chr19	19244042	chr19	19310205	INV	66162
chr19	22938554	chr19	23299230	DUP	360675
chr19	30101911	chr19	30498558	INV	396646
chr19	32847765	chr19	32945990	DEL	98224
chr19	34921143	chr19	35502212	DUP	581068
chr19	36502715	chr19	36583587	DUP	80871
chr19	38379289	chr19	38705748	DUP	326458
chr19	39874552	chr19	39963383	INV	88830
chr19	41076341	chr19	41133149	INV	56807
chr19	42222002	chr19	42353389	DEL	131386
chr19	44098610	chr19	44170850	DEL	72239
chr19	45208706	chr19	45314345	DEL	105638
chr19	46317384	chr19	46523095	DUP	205710
chr19	47572305	chr19	47770402	DUP	198096
chr19	48806599	chr19	48949699	DUP	143099
chr19	49954698	chr19	50062445	DEL	107746
chr19	51173181	chr19	51295735	DEL	122553
chr19	52503149	chr19	53116378	INV	613228
chr19	54180959	chr19	54255718	DUP	74758
chr19	55331880	chr19	55447797	DUP	115916
chr19	56904380	chr19	56955921	INV	51540
chr19	57985985	chr19	58084414	DEL	98428
chr20	124972	chr20	401482	INV	276509
chr20	1460626	chr20	2376537	DEL	915910
chr20	3542377	chr20	3653500	DEL	111122
chr20	4767774	chr20	5163064	DEL	395289
chr20	8629172	chr20	10027573	DEL	1398400
chr20	11900680	chr20	13753385	DUP	1852704
chr20	16361183	chr20	17477003	DEL	1115819
chr20	19675862	chr20	19953523	DUP	277660
chr20	21310354	chr20	23348998	DEL	2038643
chr20	24952391	chr20	25060533	INV	108141
chr20	29903876	chr20	30369711	INV	465834
chr20	31386717	chr20	31496229	DUP	109511
chr20	32663037	chr20	32880330	INV	217292
chr20	33955489	chr20	34052867	DEL	97377
chr20	35384578	chr20	35444655	DUP	60076
chr20	36852147	chr20	36999328	DUP	147180
chr20	39743831	chr20	39794671	DEL	50839
chr20	42143057	chr20	42199314	INV	56256
chr20	43247108	chr20	43547451	DEL	300342
chr20	44574698	chr20	44641542	INV	66843
chr20	46254282	chr20	47247972	DUP	993689
chr20	49210665	chr20	49575269	DEL	364603
chr20	50774341	chr20	51870489	DUP	1096147
chr20	54958373	chr20	55049809	DUP	91435
chr20	56186914	chr20	56810979	DEL	624064
chr20	58443597	chr20	60575235	INV	2131637
chr20	61591497	chr20	61870705	DEL	279207
chr21	28213242	chr21	28304805	DUP	91562
chr21	30252101	chr21	30317365	DUP	65263
chr21	33065949	chr21	33690212	INV	624262
chr21	34725903	chr21	34905834	INV	179930
chr21	35921779	chr21	35972955	DEL	51175
chr21	36980803	chr21	37300994	DEL	320190
chr21	38494963	chr21	38570389	DEL	75425
chr21	40187443	chr21	40550244	INV	362800
chr21	42718276	chr21	42816070	INV	97793
chr21	43837123	chr21	43983733	DEL	146609
chr21	45110619	chr21	45171421	DUP	60801
chr21	46309643	chr21	46703633	DEL	393989
chr21	47707315	chr21	47774015	DEL	66699
chr22	17447939	chr22	17583206	INV	135266
chr22	18654206	chr22	18861822	INV	207615
chr22	19965924	chr22	20078509	INV	112584
chr22	21103277	chr22	21155741	DUP	52463
chr22	22313546	chr22	22891859	DUP	578312
chr22	23961988	chr22	24037038	INV	75049
chr22	25043417	chr22	25117283	INV	73865
chr22	26164684	chr22	26269963	INV	105278
chr22	29092658	chr22	29196124	DEL	103465
chr22	30203246	chr22	30415595	INV	212348
chr22	31484971	chr22	31671978	DUP	187006
chr22	32792439	chr22	35481020	INV	2688580
chr22	36680390	chr22	37211085	INV	530694
chr22	38465800	chr22	38541548	DEL	75747
chr22	39713487	chr22	39925478	INV	211990
chr22	41172422	chr22	41544835	DUP	372412
chr22	42607871	chr22	42915073	DUP	307201
chr22	44284957	chr22	44529373	INV	244415
chr22	45596805	chr22	45683847	INV	87041
chr22	46747810	chr22	46933324	DEL	185513
chr22	48021745	chr22	50315932	DEL	2294186
chrX	1422454	chrX	2638132	INV	1215677
chrX	7085412	chrX	8583451	INV	1498038
chrX	10093008	chrX	11133596	DUP	1040587
chrX	12736697	chrX	12936657	DEL	199959
chrX	14933335	chrX	15269971	DUP	336635
chrX	16874321	chrX	17527919	DEL	653597
chrX	18673534	chrX	18914669	DEL	241134
chrX	20031732	chrX	20150154	DUP	118421
chrX	22011484	chrX	22114732	DEL	103247
chrX	23752287	chrX	24081878	DEL	329590
chrX	29202172	chrX	29527524	DEL	325351
chrX	30706396	chrX	31191928	DUP	485531
chrX	32231526	chrX	32382123	INV	150596
chrX	37660475	chrX	37968444	INV	307968
chrX	39913720	chrX	40458228	INV	544507
chrX	43815386	chrX	44092781	INV	277394
chrX	46917138	chrX	47003789	INV	86650
chrX	48053242	chrX	48161470	DEL	108227
chrX	49231208	chrX	49371084	INV	139875
chrX	50381535	chrX	50556118	INV	174582
chrX	51642339	chrX	51807815	INV	165475
chrX	52893512	chrX	53113696	DEL	220183
chrX	54160919	chrX	54473830	DEL	312910
chrX	55756998	chrX	57618995	DUP	1861996
chrX	62855453	chrX	63558669	DUP	703215
chrX	64722660	chrX	64953539	INV	230878
chrX	66863077	chrX	66940647	DEL	77569
chrX	69456500	chrX	69520236	INV	63735
chrX	70604377	chrX	70755565	DEL	151187
chrX	71821938	chrX	71936142	INV	114203
chrX	73048917	chrX	73748683	DEL	699765
chrX	75395347	chrX	76711506	DEL	1316158
chrX	79280984	chrX	79945007	INV	664022
chrX	83116347	chrX	84363070	DEL	1246722
chrX	99889182	chrX	99942773	DEL	53590
chrX	101095255	chrX	101480146	INV	384890
chrX	102584133	chrX	102978920	DEL	394786
chrX	105151426	chrX	106035399	DUP	883972
chrX	107405618	chrX	107805102	DEL	399483
chrX	108907056	chrX	109441948	INV	534891
chrX	110493845	chrX	110574169	DEL	80323
chrX	114139705	chrX	114870251	INV	730545
chrX	117528944	chrX	117580903	DEL	51958
chrX	118674216	chrX	118770931	DEL	96714
chrX	122409933	chrX	122476344	DUP	66410
chrX	123518234	chrX	128623106	DUP	5104871
chrX	130220106	chrX	130412014	DUP	191907
chrX	133549875	chrX	133925784	DEL	375908
chrX	134991372	chrX	135309019	DEL	317646
chrX	138687537	chrX	138869237	DUP	181699
chrX	140985687	chrX	147018239	INV	6032551
chrX	148036192	chrX	148571913	INV	535720
chrX	149827168	chrX	149939341	INV	112172
chrX	151126113	chrX	151818379	INV	692265
chrX	152823378	chrX	152937771	DEL	114392
chrX	153995819	chrX	154130015	DEL	134195
chrY	1370665	chrY	2588854	DEL	1218188
chrY	6735563	chrY	6941475	DUP	205911
chrY	9304845	chrY	14850533	INV	5545687
chrY	21761120	chrY	21903484	DEL	142363
chrY	22920138	chrY	23683611	INV	763472
