# Supplementary material for: LinkedSV for detection of mosaic structural variants from linked-read exome and genome sequencing data
Source: Nat Commun. 2019 Dec 6;10:5585. doi: 10.1038/s41467-019-13397-7 (PMC6898185; doi:10.1038/s41467-019-13397-7)
Supplement: Supplementary file 8 — Source Data [file 41467_2019_13397_MOESM8_ESM.xlsx]

## Sheet: Figure 2a
	recall	precision	F1 score
Longranger	0.64	0.93	0.758
GROC-SVs	0.748	0.852	0.796
NAIBR	0.81	0.92	0.862
LinkedSV	0.95	0.92	0.935
Delly	0.7	0.76	0.729
Lumpy	0.57	0.88	0.692

## Sheet: Figure 2e
breakpoint shift (bp)	Percentage
< 200	0.08621
-180	0
-160	0.00287
-140	0.00862
-120	0.00575
-100	0
-80	0.00575
-60	0.00575
-40	0
-20	0.02874
0	0.46264
20	0.17529
40	0.03161
60	0.01437
80	0.01437
100	0.02011
120	0.00862
140	0.00862
160	0.00287
180	0.00287
>200	0.11494

## Sheet: Figure 2f
breakpoint shift (bp)	Percentage
< -10	0.02128
-9	0
-8	0
-7	0
-6	0
-5	0
-4	0
-3	0.00426
-2	0.00426
-1	0.03404
0	0.57872
1	0.42128
2	0.02553
3	0.02553
4	0.00426
5	0
6	0
7	0
8	0
9	0
> 10	0.0383

## Sheet: Figure 3a
	recall	precision	F1
Longranger	0.172	0.995	0.293
GROC-SVs	0.001	1	0.002
NAIBR	0.44	0.974	0.607
LinkedSV	0.761	0.956	0.848
Delly	0.278	0.737	0.404
Lumpy	0.072	0.608	0.13

## Sheet: Figure 3b
	recall	precision	F1
Longranger	0.306	0.954	0.463
GROC-SVs	0.324	0.891	0.475
NAIBR	0.679	0.95	0.792
LinkedSV	0.803	0.94	0.855
Delly	0.545	0.796	0.647
Lumpy	0.261	0.816	0.395

## Sheet: Figure 4a
	recall	precision	F1 score
Longranger	0.422	0.745	0.539
GROC-SVs	0.607	0.905	0.727
NAIBR	0.687	0.965	0.803
LinkedSV	0.789	0.95	0.862
Delly	0.57	0.979	0.72
Lumpy	0.516	0.913	0.659

## Sheet: Supplementary Figure 5
	COSMIC Cancer SVs	CNV syndrome
< 100 bp	0.02	0
100 bp - 1 kbp	0.1	0
1-10 kbp	0.17	0
10-100 kbp	0.11	0.08
100 kbp - 1 Mbp	0.12	0.36
> 1 Mbp	0.48	0.56

## Sheet: Supplementary Figure 6a
	Recall	Precision	F1 score
Longranger	0.451	0.95	0.612
GROC-SVS	0.706	0.923	0.8
NAIBR	0.667	0.971	0.791
LinkedSV	0.96	0.93	0.945
DELLY	0.824	0.646	0.724
LUMPY	0.804	0.788	0.796

## Sheet: Supplementary Figure 6b
	Recall	Precision	F1 score
Longranger	0.353	0.9	0.507
GROC-SVS	0.176	1	0.3
NAIBR	0.51	1	0.675
LinkedSV	0.686	0.929	0.789
DELLY	0.745	0.633	0.685
LUMPY	0.529	0.771	0.628

## Sheet: Supplementary Figure 6c
	Recall	Precision	F1 score
Longranger	0.235	1	0.381
GROC-SVS	0	0	0
NAIBR	0.333	1	0.5
LinkedSV	0.49	0.926	0.641
DELLY	0.314	0.372	0.34
LUMPY	0.118	0.316	0.171

[truncated: 9 more sheets: Supplementary Figure 7a, Supplementary Figure 7b, Supplementary Figure 7c, Supplementary Figure 8a, Supplementary Figure 8b, Supplementary Figure 8c, Supplementary Figure 13, Supplementary Figure 16a, Supplementary Figure 16b]
